# Supplementary material for: Molecular evolution across developmental time reveals rapid divergence in early embryogenesis
Source: Evol Lett. 2019 Jun 19;3(4):359–73. doi: 10.1002/evl3.122 (PMC6675142; doi:10.1002/evl3.122)
Supplement: Supplementary file 2 — Supplementary Table S2. Summary of gene ontology (GO) term enrichment for each coexpression module. Supplementary Table S3. Summary of phenotype enrichment analysis (PEA) terms for each coexpression module. [file EVL3-3-359-s002.xlsx]

## Sheet: SuppTable2_GO_sort
Term	Expected	Observed	Enrichment Fold Change	Module	TermCount	P value	Q value	-log10(q)	ModSortOrder
intrinsic component of membrane GO:0031224	280	343	1.2	13	9	1.5e-05	0.00061	3.21467	4
intrinsic component of membrane GO:0031224	140	261	1.9	10	9	6.3e-24	7.6e-22	21.1192	5
intrinsic component of membrane GO:0031224	110	233	2.2	11	9	9.9e-31	1.2e-28	27.9208	6
intrinsic component of membrane GO:0031224	140	298	2.1	9	9	4.2e-33	5.1e-31	30.2924	8
intrinsic component of membrane GO:0031224	240	425	1.8	14	9	6.1e-31	7.3e-29	28.1367	9
intrinsic component of membrane GO:0031224	250	396	1.6	1	9	2.4e-19	7.3e-18	17.1367	10
intrinsic component of membrane GO:0031224	110	221	2.1	2	9	8.4e-25	1e-22	22	12
intrinsic component of membrane GO:0031224	240	396	1.6	7	9	2e-22	2.4e-20	19.6198	13
intrinsic component of membrane GO:0031224	500	567	1.1	5	9	0.00079	0.0036	2.4437	14
membrane GO:0016020	310	367	1.2	13	9	0.00044	0.0073	2.13668	4
membrane GO:0016020	150	272	1.8	10	9	3.4e-20	2.1e-18	17.6778	5
membrane GO:0016020	120	246	2.1	11	9	2.6e-28	1.5e-26	25.8239	6
membrane GO:0016020	160	316	1.9	9	9	1.9e-30	1.2e-28	27.9208	8
membrane GO:0016020	270	454	1.7	14	9	5.1e-28	3.1e-26	25.5086	9
membrane GO:0016020	290	417	1.5	1	9	1.6e-15	3.3e-14	13.4815	10
membrane GO:0016020	120	233	1.9	2	9	2.2e-22	1.3e-20	19.8861	12
membrane GO:0016020	270	430	1.6	7	9	2.4e-21	1.4e-19	18.8539	13
membrane GO:0016020	560	644	1.1	5	9	0.00016	0.00082	3.08619	14
extracellular region GO:0005576	9.6	25	2.6	11	8	6.9e-06	9.1e-05	4.04096	6
extracellular region GO:0005576	13	31	2.3	9	8	6e-06	8e-05	4.09691	8
extracellular region GO:0005576	22	41	1.9	14	8	6.7e-05	0.00051	3.29243	9
extracellular region GO:0005576	23	45	1.9	1	8	1.1e-05	8.7e-05	4.06048	10
extracellular region GO:0005576	42	64	1.5	8	8	0.00042	0.0024	2.61979	11
extracellular region GO:0005576	9.9	25	2.5	2	8	1e-05	0.00013	3.88606	12
extracellular region GO:0005576	22	64	2.9	7	8	2e-14	3.4e-13	12.4685	13
extracellular region GO:0005576	46	104	2.3	5	8	1.3e-15	5e-14	13.301	14
hormone-mediated signaling pathway GO:0009755	13	25	2	13	7	0.0005	0.0073	2.13668	4
hormone-mediated signaling pathway GO:0009755	6.3	12	1.9	10	7	0.012	0.09	1.04576	5
hormone-mediated signaling pathway GO:0009755	6.7	15	2.3	9	7	0.0012	0.011	1.95861	8
hormone-mediated signaling pathway GO:0009755	12	26	2.2	1	7	5.3e-05	0.00035	3.45593	10
hormone-mediated signaling pathway GO:0009755	21	41	1.9	8	7	2e-05	0.00016	3.79588	11
hormone-mediated signaling pathway GO:0009755	5	11	2.2	2	7	0.0046	0.032	1.49485	12
hormone-mediated signaling pathway GO:0009755	23	38	1.6	5	7	0.00092	0.0041	2.38722	14
immune system process GO:0002376	5.9	12	2	11	7	0.0072	0.051	1.29243	6
immune system process GO:0002376	8.1	29	3.6	9	7	1.3e-09	5.2e-08	7.284	8
immune system process GO:0002376	14	30	2.2	14	7	2e-05	0.00018	3.74473	9
immune system process GO:0002376	14	25	1.8	1	7	0.0025	0.012	1.92082	10
immune system process GO:0002376	6	23	3.8	2	7	1.6e-08	5.6e-07	6.25181	12
immune system process GO:0002376	14	45	3.3	7	7	8.1e-13	1.2e-11	10.9208	13
immune system process GO:0002376	28	44	1.6	5	7	0.0013	0.0053	2.27572	14
molecular transducer activity GO:0060089	23	36	1.6	10	7	0.0037	0.034	1.46852	5
molecular transducer activity GO:0060089	18	40	2.3	11	7	8.6e-07	1.5e-05	4.82391	6
molecular transducer activity GO:0060089	24	50	2.1	9	7	8.2e-07	2e-05	4.69897	8
molecular transducer activity GO:0060089	40	83	2.1	14	7	3.6e-10	1.1e-08	7.95861	9
molecular transducer activity GO:0060089	42	92	2.2	1	7	2.3e-12	3.5e-11	10.4559	10
molecular transducer activity GO:0060089	18	41	2.3	2	7	6e-07	1.4e-05	4.85387	12
molecular transducer activity GO:0060089	41	64	1.6	7	7	0.00018	0.0011	2.95861	13
response to lipid GO:0033993	13	25	2	13	7	0.00043	0.0073	2.13668	4
response to lipid GO:0033993	6.3	12	1.9	10	7	0.011	0.089	1.05061	5
response to lipid GO:0033993	6.6	15	2.3	9	7	0.0011	0.01	2	8
response to lipid GO:0033993	12	25	2.2	1	7	0.00011	0.0007	3.1549	10
response to lipid GO:0033993	21	42	2	8	7	6.6e-06	6.1e-05	4.21467	11
response to lipid GO:0033993	4.9	11	2.2	2	7	0.0042	0.032	1.49485	12
response to lipid GO:0033993	23	38	1.7	5	7	0.00074	0.0036	2.4437	14
extracellular space GO:0005615	4	10	2.5	11	6	0.0028	0.022	1.65758	6
extracellular space GO:0005615	5.6	14	2.5	9	6	0.00055	0.0055	2.25964	8
extracellular space GO:0005615	9.7	25	2.6	1	6	6.1e-06	5.2e-05	4.284	10
extracellular space GO:0005615	4.1	9	2.2	2	6	0.0093	0.059	1.22915	12
extracellular space GO:0005615	9.3	36	3.9	7	6	1e-12	1.4e-11	10.8539	13
extracellular space GO:0005615	19	48	2.5	5	6	1.1e-09	1.2e-08	7.92082	14
passive transmembrane transporter activity GO:0022803	8.8	16	1.8	9	6	0.0085	0.051	1.29243	8
passive transmembrane transporter activity GO:0022803	15	32	2.2	14	6	1.7e-05	0.00017	3.76955	9
passive transmembrane transporter activity GO:0022803	15	63	4.1	1	6	5.6e-22	2.2e-20	19.6576	10
passive transmembrane transporter activity GO:0022803	6.6	20	3	2	6	4e-06	6.9e-05	4.16115	12
passive transmembrane transporter activity GO:0022803	15	56	3.8	7	6	3.9e-18	1.2e-16	15.9208	13
passive transmembrane transporter activity GO:0022803	31	81	2.6	5	6	1.5e-16	9.3e-15	14.0315	14
response to organic cyclic compound GO:0014070	14	25	1.8	13	6	0.0025	0.027	1.56864	4
response to organic cyclic compound GO:0014070	7.4	15	2	9	6	0.0038	0.027	1.56864	8
response to organic cyclic compound GO:0014070	13	26	2	1	6	0.00033	0.002	2.69897	10
response to organic cyclic compound GO:0014070	24	43	1.8	8	6	6.2e-05	0.00041	3.38722	11
response to organic cyclic compound GO:0014070	5.5	11	2	2	6	0.011	0.063	1.20066	12
response to organic cyclic compound GO:0014070	26	40	1.5	5	6	0.0022	0.0089	2.05061	14
structural constituent of cuticle GO:0042302	7.9	15	1.9	13	6	0.0062	0.053	1.27572	4
structural constituent of cuticle GO:0042302	3.9	13	3.3	10	6	4.8e-05	0.00064	3.19382	5
structural constituent of cuticle GO:0042302	4.2	16	3.9	9	6	1.1e-06	2.2e-05	4.65758	8
structural constituent of cuticle GO:0042302	6.9	25	3.6	14	6	7e-09	1.2e-07	6.92082	9
structural constituent of cuticle GO:0042302	7.3	21	2.9	1	6	4e-06	3.7e-05	4.4318	10
structural constituent of cuticle GO:0042302	7	27	3.9	7	6	3.9e-10	3.4e-09	8.46852	13
substrate-specific channel activity GO:0022838	8.2	16	1.9	9	6	0.0043	0.028	1.55284	8
substrate-specific channel activity GO:0022838	14	32	2.3	14	6	3.8e-06	4.1e-05	4.38722	9
substrate-specific channel activity GO:0022838	14	62	4.3	1	6	5.5e-23	6.6e-21	20.1805	10
substrate-specific channel activity GO:0022838	6.1	20	3.3	2	6	1.3e-06	2.6e-05	4.58503	12
substrate-specific channel activity GO:0022838	14	53	3.8	7	6	1.3e-17	2.9e-16	15.5376	13
substrate-specific channel activity GO:0022838	29	72	2.5	5	6	7.6e-14	1.5e-12	11.8239	14
transmembrane transport GO:0055085	23	34	1.5	9	6	0.011	0.06	1.22185	8
transmembrane transport GO:0055085	38	63	1.6	14	6	6.4e-05	0.00051	3.29243	9
transmembrane transport GO:0055085	40	112	2.8	1	6	1.5e-22	8.9e-21	20.0506	10
transmembrane transport GO:0055085	17	34	2	2	6	7.7e-05	0.00093	3.03152	12
transmembrane transport GO:0055085	39	99	2.6	7	6	1.2e-17	2.9e-16	15.5376	13
transmembrane transport GO:0055085	80	152	1.9	5	6	7.4e-15	2.2e-13	12.6576	14
collagen trimer GO:0005581	4	11	2.8	10	5	0.00073	0.0074	2.13077	5
collagen trimer GO:0005581	4.2	16	3.8	9	5	1.3e-06	2.2e-05	4.65758	8
collagen trimer GO:0005581	7	25	3.6	14	5	9e-09	1.3e-07	6.88606	9
collagen trimer GO:0005581	7.3	23	3.1	1	5	3.8e-07	3.8e-06	5.42022	10
collagen trimer GO:0005581	7.1	29	4.1	7	5	2.2e-11	2.6e-10	9.58503	13
gated channel activity GO:0022836	7.4	16	2.2	14	5	0.0012	0.0087	2.06048	9
gated channel activity GO:0022836	7.7	34	4.4	1	5	6.7e-14	1.1e-12	11.9586	10
gated channel activity GO:0022836	3.3	13	4	2	5	6.6e-06	9.9e-05	4.00436	12
gated channel activity GO:0022836	7.4	29	3.9	7	5	8.1e-11	8.1e-10	9.09151	13
gated channel activity GO:0022836	15	41	2.7	5	5	1.5e-09	1.5e-08	7.82391	14
metalloendopeptidase activity GO:0004222	2.3	10	4.3	10	5	2.4e-05	0.00036	3.4437	5
metalloendopeptidase activity GO:0004222	1.8	8	4.5	11	5	8.3e-05	0.0009	3.04576	6
metalloendopeptidase activity GO:0004222	4.1	10	2.4	14	5	0.0027	0.016	1.79588	9
metalloendopeptidase activity GO:0004222	1.8	5	2.7	2	5	0.01	0.063	1.20066	12
metalloendopeptidase activity GO:0004222	8.5	16	1.9	5	5	0.0047	0.018	1.74473	14
peptidyl-serine modification GO:0018209	7	14	2	13	5	0.0048	0.045	1.34679	4
peptidyl-serine modification GO:0018209	3.5	18	5.1	10	5	2.8e-09	8.3e-08	7.08092	5
peptidyl-serine modification GO:0018209	2.7	12	4.5	11	5	3.5e-06	5.2e-05	4.284	6
peptidyl-serine modification GO:0018209	3.7	10	2.7	9	5	0.0013	0.011	1.95861	8
peptidyl-serine modification GO:0018209	6.1	25	4.1	14	5	5.2e-10	1.2e-08	7.92082	9
phosphorus metabolic process GO:0006793	230	254	1.1	3	5	0.028	0.09	1.04576	3
phosphorus metabolic process GO:0006793	57	90	1.6	13	5	7.8e-06	0.00047	3.3279	4
phosphorus metabolic process GO:0006793	28	54	1.9	10	5	2.9e-06	5.7e-05	4.24413	5
phosphorus metabolic process GO:0006793	22	40	1.9	11	5	9.1e-05	0.00091	3.04096	6
phosphorus metabolic process GO:0006793	49	88	1.8	14	5	9.7e-08	1.2e-06	5.92082	9
potassium ion transport GO:0006813	4.6	11	2.4	14	5	0.0021	0.013	1.88606	9
potassium ion transport GO:0006813	4.8	19	4	1	5	5.8e-08	6.3e-07	6.20066	10
potassium ion transport GO:0006813	2	7	3.4	2	5	0.001	0.01	2	12
potassium ion transport GO:0006813	4.6	15	3.3	7	5	1.4e-05	9.4e-05	4.02687	13
potassium ion transport GO:0006813	9.5	29	3.1	5	5	9.5e-09	8.7e-08	7.06048	14
protein modification process GO:0036211	350	381	1.1	12	5	0.012	0.026	1.58503	2
protein modification process GO:0036211	63	89	1.4	13	5	0.00042	0.0073	2.13668	4
protein modification process GO:0036211	31	56	1.8	10	5	1.3e-05	0.00022	3.65758	5
protein modification process GO:0036211	24	44	1.8	11	5	5e-05	0.0006	3.22185	6
protein modification process GO:0036211	55	96	1.8	14	5	5.2e-08	6.9e-07	6.16115	9
regulation of cell shape GO:0008360	4.7	13	2.8	13	5	0.00023	0.0046	2.33724	4
regulation of cell shape GO:0008360	2.3	17	7.3	10	5	1.8e-11	7e-10	9.1549	5
regulation of cell shape GO:0008360	1.8	12	6.8	11	5	2.8e-08	6.8e-07	6.16749	6
regulation of cell shape GO:0008360	2.4	10	4.1	9	5	3.5e-05	0.00042	3.37675	8
regulation of cell shape GO:0008360	4.1	23	5.7	14	5	1.6e-12	6.2e-11	10.2076	9
response to endogenous stimulus GO:0009719	17	26	1.5	13	5	0.012	0.095	1.02228	4
response to endogenous stimulus GO:0009719	8.8	16	1.8	9	5	0.0085	0.051	1.29243	8
response to endogenous stimulus GO:0009719	15	33	2.1	1	5	1.8e-05	0.00014	3.85387	10
response to endogenous stimulus GO:0009719	28	59	2.1	8	5	2.7e-08	2.9e-07	6.5376	11
response to endogenous stimulus GO:0009719	31	51	1.7	5	5	0.00013	0.00067	3.17393	14
tetrapyrrole binding GO:0046906	7.1	13	1.8	13	5	0.013	0.095	1.02228	4
tetrapyrrole binding GO:0046906	3.7	8	2.1	9	5	0.013	0.069	1.16115	8
tetrapyrrole binding GO:0046906	6.2	13	2.1	14	5	0.004	0.022	1.65758	9
tetrapyrrole binding GO:0046906	6.5	26	4	1	5	4e-10	5.3e-09	8.27572	10
tetrapyrrole binding GO:0046906	6.3	26	4.1	7	5	1.6e-10	1.5e-09	8.82391	13
zinc ion binding GO:0008270	22	32	1.5	14	5	0.012	0.055	1.25964	9
zinc ion binding GO:0008270	23	37	1.6	1	5	0.0016	0.0084	2.07572	10
zinc ion binding GO:0008270	42	69	1.7	8	5	1.4e-05	0.00012	3.92082	11
zinc ion binding GO:0008270	9.7	20	2.1	2	5	0.00089	0.0097	2.01323	12
zinc ion binding GO:0008270	45	65	1.4	5	5	0.0012	0.0051	2.29243	14
biosynthetic process GO:0009058	95	143	1.5	6	4	8.7e-07	7e-06	5.1549	1
biosynthetic process GO:0009058	560	621	1.1	12	4	0.0011	0.0028	2.55284	2
biosynthetic process GO:0009058	410	491	1.2	3	4	3.6e-06	2.9e-05	4.5376	3
biosynthetic process GO:0009058	30	43	1.4	4	4	0.01	0.075	1.12494	7
calcium ion binding GO:0005509	7.2	15	2.1	1	4	0.0024	0.012	1.92082	10
calcium ion binding GO:0005509	13	34	2.6	8	4	7.9e-08	7.9e-07	6.10237	11
calcium ion binding GO:0005509	6.9	12	1.7	7	4	0.022	0.099	1.00436	13
calcium ion binding GO:0005509	14	34	2.4	5	4	5.4e-07	3.8e-06	5.42022	14
cation binding GO:0043169	71	98	1.4	1	4	0.00064	0.0037	2.4318	10
cation binding GO:0043169	130	202	1.6	8	4	1.6e-10	2.1e-09	8.67778	11
cation binding GO:0043169	68	85	1.2	7	4	0.017	0.082	1.08619	13
cation binding GO:0043169	140	191	1.4	5	4	7e-06	4.2e-05	4.37675	14
cell body GO:0044297	8.7	15	1.7	1	4	0.014	0.063	1.20066	10
cell body GO:0044297	16	26	1.6	8	4	0.0047	0.021	1.67778	11
cell body GO:0044297	8.3	16	1.9	7	4	0.0045	0.024	1.61979	13
cell body GO:0044297	17	38	2.2	5	4	1.1e-06	7e-06	5.1549	14
cell projection GO:0042995	19	32	1.7	1	4	0.0018	0.009	2.04576	10
cell projection GO:0042995	35	58	1.7	8	4	5.3e-05	0.00038	3.42022	11
cell projection GO:0042995	18	44	2.4	7	4	3.8e-08	3.1e-07	6.50864	13
cell projection GO:0042995	38	99	2.6	5	4	1.7e-19	2.1e-17	16.6778	14
cellular aromatic compound metabolic process GO:0006725	94	123	1.3	6	4	0.0012	0.0072	2.14267	1
cellular aromatic compound metabolic process GO:0006725	550	740	1.3	12	4	1.2e-20	1.8e-19	18.7447	2
cellular aromatic compound metabolic process GO:0006725	400	538	1.3	3	4	8.9e-14	1.8e-12	11.7447	3
cellular aromatic compound metabolic process GO:0006725	30	42	1.4	4	4	0.012	0.079	1.10237	7
cytoskeleton GO:0005856	110	128	1.2	12	4	0.03	0.059	1.22915	2
cytoskeleton GO:0005856	7.7	15	2	11	4	0.0051	0.038	1.42022	6
cytoskeleton GO:0005856	34	54	1.6	8	4	0.00025	0.0016	2.79588	11
cytoskeleton GO:0005856	37	69	1.9	5	4	1.2e-07	9.9e-07	6.00436	14
dephosphorylation GO:0016311	11	29	2.5	13	4	1.7e-06	0.00021	3.67778	4
dephosphorylation GO:0016311	5.7	22	3.9	10	4	2.1e-08	5e-07	6.30103	5
dephosphorylation GO:0016311	4.4	11	2.5	11	4	0.0017	0.014	1.85387	6
dephosphorylation GO:0016311	10	33	3.3	14	4	5.9e-10	1.2e-08	7.92082	9
detection of stimulus GO:0051606	14	27	1.9	10	4	0.00068	0.0074	2.13077	5
detection of stimulus GO:0051606	11	33	3	11	4	9.5e-09	2.9e-07	6.5376	6
detection of stimulus GO:0051606	15	31	2.1	9	4	6.8e-05	0.00074	3.13077	8
detection of stimulus GO:0051606	11	18	1.6	2	4	0.019	0.098	1.00877	12
establishment of localization GO:0051234	76	131	1.7	1	4	8.7e-10	1e-08	8	10
establishment of localization GO:0051234	32	48	1.5	2	4	0.003	0.027	1.56864	12
establishment of localization GO:0051234	73	131	1.8	7	4	6.5e-11	7.1e-10	9.14874	13
establishment of localization GO:0051234	150	226	1.5	5	4	3.6e-10	4.8e-09	8.31876	14
heterocycle metabolic process GO:0046483	94	123	1.3	6	4	0.0011	0.0072	2.14267	1
heterocycle metabolic process GO:0046483	550	742	1.3	12	4	4.3e-21	7.4e-20	19.1308	2
heterocycle metabolic process GO:0046483	400	537	1.3	3	4	1.2e-13	2.1e-12	11.6778	3
heterocycle metabolic process GO:0046483	30	42	1.4	4	4	0.012	0.079	1.10237	7
intracellular GO:0005622	250	307	1.3	6	4	2.4e-05	0.00018	3.74473	1
intracellular GO:0005622	1400	1819	1.3	12	4	2.2e-32	6.6e-31	30.1805	2
intracellular GO:0005622	1100	1320	1.3	3	4	8.9e-21	3.5e-19	18.4559	3
intracellular GO:0005622	78	118	1.5	4	4	3.5e-06	7e-05	4.1549	7
meiotic cell cycle GO:0051321	9	17	1.9	6	4	0.0043	0.023	1.63827	1
meiotic cell cycle GO:0051321	53	88	1.7	12	4	3e-08	1.3e-07	6.88606	2
meiotic cell cycle GO:0051321	39	58	1.5	3	4	0.00035	0.0018	2.74473	3
meiotic cell cycle GO:0051321	9.6	23	2.4	13	4	3.5e-05	0.0011	2.95861	4
neuropeptide signaling pathway GO:0007218	5.2	10	1.9	14	4	0.016	0.07	1.1549	9
neuropeptide signaling pathway GO:0007218	5.5	33	6	1	4	5.6e-18	1.3e-16	15.8861	10
neuropeptide signaling pathway GO:0007218	2.3	14	6	2	4	1.4e-08	5.6e-07	6.25181	12
neuropeptide signaling pathway GO:0007218	5.2	35	6.7	7	4	2e-20	8e-19	18.0969	13
organelle GO:0043226	200	273	1.4	6	4	5.6e-08	5.2e-07	6.284	1
organelle GO:0043226	1200	1496	1.3	12	4	9.2e-30	2.2e-28	27.6576	2
organelle GO:0043226	850	1053	1.2	3	4	8.4e-15	2.5e-13	12.6021	3
organelle GO:0043226	63	88	1.4	4	4	0.00083	0.0077	2.11351	7
organic cyclic compound metabolic process GO:1901360	96	123	1.3	6	4	0.0024	0.013	1.88606	1
organic cyclic compound metabolic process GO:1901360	560	746	1.3	12	4	3e-19	3.6e-18	17.4437	2
organic cyclic compound metabolic process GO:1901360	410	550	1.3	3	4	3.8e-14	9.1e-13	12.041	3
organic cyclic compound metabolic process GO:1901360	30	43	1.4	4	4	0.011	0.075	1.12494	7
peptidase activity GO:0008233	11	18	1.7	10	4	0.014	0.099	1.00436	5
peptidase activity GO:0008233	19	32	1.7	14	4	0.0017	0.012	1.92082	9
peptidase activity GO:0008233	19	38	2	7	4	2.7e-05	0.00017	3.76955	13
peptidase activity GO:0008233	40	76	1.9	5	4	1.4e-08	1.2e-07	6.92082	14
peptidyl-tyrosine modification GO:0018212	1.9	7	3.7	11	4	0.00063	0.0058	2.23657	6
peptidyl-tyrosine modification GO:0018212	2.6	6	2.3	9	4	0.015	0.077	1.11351	8
peptidyl-tyrosine modification GO:0018212	4.3	14	3.2	14	4	2.6e-05	0.00023	3.63827	9
peptidyl-tyrosine modification GO:0018212	1.9	6	3.1	2	4	0.0033	0.027	1.56864	12
purine nucleotide binding GO:0017076	300	325	1.1	12	4	0.052	0.098	1.00877	2
purine nucleotide binding GO:0017076	220	258	1.2	3	4	0.0023	0.0099	2.00436	3
purine nucleotide binding GO:0017076	48	64	1.3	14	4	0.0078	0.039	1.40894	9
purine nucleotide binding GO:0017076	91	109	1.2	8	4	0.025	0.094	1.02687	11
sensory perception GO:0007600	18	36	2	10	4	5.3e-05	0.00064	3.19382	5
sensory perception GO:0007600	14	39	2.8	11	4	5.1e-09	2e-07	6.69897	6
sensory perception GO:0007600	19	44	2.3	9	4	2e-07	6e-06	5.22185	8
sensory perception GO:0007600	14	25	1.8	2	4	0.0029	0.027	1.56864	12
serine hydrolase activity GO:0017171	2.7	7	2.6	9	4	0.0063	0.04	1.39794	8
serine hydrolase activity GO:0017171	4.6	10	2.2	14	4	0.006	0.032	1.49485	9
serine hydrolase activity GO:0017171	4.6	16	3.5	7	4	3.3e-06	2.5e-05	4.60206	13
serine hydrolase activity GO:0017171	9.5	27	2.8	5	4	1.4e-07	1.1e-06	5.95861	14
synaptic signaling GO:0099536	7.5	20	2.7	1	4	2.1e-05	0.00015	3.82391	10
synaptic signaling GO:0099536	14	22	1.6	8	4	0.0098	0.038	1.42022	11
synaptic signaling GO:0099536	7.2	16	2.2	7	4	0.00093	0.0053	2.27572	13
synaptic signaling GO:0099536	15	49	3.3	5	4	8.6e-15	2.2e-13	12.6576	14
ATPase activity GO:0016887	12	21	1.7	6	3	0.0066	0.031	1.50864	1
ATPase activity GO:0016887	72	90	1.2	12	3	0.0068	0.015	1.82391	2
ATPase activity GO:0016887	53	78	1.5	3	3	8.4e-05	0.00048	3.31876	3
cell cortex GO:0005938	4.8	9	1.9	6	3	0.022	0.084	1.07572	1
cell cortex GO:0005938	28	57	2	12	3	9.3e-10	5.1e-09	8.29243	2
cell cortex GO:0005938	21	31	1.5	3	3	0.0051	0.019	1.72125	3
cell GO:0005623	1700	1897	1.1	12	3	5.5e-08	2.3e-07	6.63827	2
cell GO:0005623	1300	1410	1.1	3	3	1.9e-07	1.9e-06	5.72125	3
cell GO:0005623	93	121	1.3	4	3	0.0013	0.011	1.95861	7
cell projection organization GO:0030030	21	54	2.5	8	3	8.4e-11	1.3e-09	8.88606	11
cell projection organization GO:0030030	11	19	1.7	7	3	0.0098	0.051	1.29243	13
cell projection organization GO:0030030	23	59	2.5	5	3	7.3e-12	1.3e-10	9.88606	14
cytoplasm GO:0005737	150	246	1.6	6	3	5.5e-14	2.2e-12	11.6576	1
cytoplasm GO:0005737	890	1161	1.3	12	3	4.4e-26	8.8e-25	24.0555	2
cytoplasm GO:0005737	650	893	1.4	3	3	1.5e-25	9.1e-24	23.041	3
development of primary sexual characteristics GO:0045137	5.1	10	2	6	3	0.013	0.054	1.26761	1
development of primary sexual characteristics GO:0045137	30	54	1.8	12	3	2.9e-07	1.1e-06	5.95861	2
development of primary sexual characteristics GO:0045137	22	30	1.4	3	3	0.021	0.07	1.1549	3
envelope GO:0031975	15	46	3.1	6	3	2.3e-12	6.9e-11	10.1612	1
envelope GO:0031975	86	152	1.8	12	3	1.4e-15	8.8e-15	14.0555	2
envelope GO:0031975	63	87	1.4	3	3	0.0004	0.002	2.69897	3
hydrolase activity acting on acid anhydrides GO:0016817	26	38	1.4	6	3	0.011	0.05	1.30103	1
hydrolase activity acting on acid anhydrides GO:0016817	160	197	1.3	12	3	5.8e-05	0.00016	3.79588	2
hydrolase activity acting on acid anhydrides GO:0016817	110	156	1.4	3	3	7.8e-06	5.8e-05	4.23657	3
macromolecule biosynthetic process GO:0009059	74	126	1.7	6	3	4.1e-09	4.9e-08	7.3098	1
macromolecule biosynthetic process GO:0009059	430	502	1.2	12	3	8e-05	0.0002	3.69897	2
macromolecule biosynthetic process GO:0009059	24	42	1.8	4	3	0.00015	0.0016	2.79588	7
membrane-enclosed lumen GO:0031974	36	51	1.4	6	3	0.0071	0.033	1.48149	1
membrane-enclosed lumen GO:0031974	210	389	1.8	12	3	3.9e-40	4.7e-38	37.3279	2
membrane-enclosed lumen GO:0031974	160	228	1.5	3	3	3.5e-10	5.3e-09	8.27572	3
mitochondrion GO:0005739	24	43	1.8	6	3	6.6e-05	0.00047	3.3279	1
mitochondrion GO:0005739	140	202	1.5	12	3	4.1e-10	2.4e-09	8.61979	2
mitochondrion GO:0005739	100	208	2.1	3	3	1e-27	1.2e-25	24.9208	3
molting cycle GO:0042303	4.3	9	2.1	14	3	0.011	0.054	1.26761	9
molting cycle GO:0042303	8.3	17	2.1	8	3	0.0014	0.0076	2.11919	11
molting cycle GO:0042303	9	22	2.5	5	3	2.2e-05	0.00013	3.88606	14
neurogenesis GO:0022008	67	82	1.2	12	3	0.017	0.035	1.45593	2
neurogenesis GO:0022008	20	61	3	8	3	1.9e-15	2.3e-13	12.6383	11
neurogenesis GO:0022008	22	34	1.5	5	3	0.0046	0.018	1.74473	14
neuron development GO:0048666	52	64	1.2	12	3	0.024	0.05	1.30103	2
neuron development GO:0048666	16	49	3.1	8	3	1.7e-13	4.2e-12	11.3768	11
neuron development GO:0048666	17	26	1.5	5	3	0.012	0.044	1.35655	14
nucleolus GO:0005730	7.5	15	2	6	3	0.0037	0.02	1.69897	1
nucleolus GO:0005730	44	96	2.2	12	3	9.1e-18	9.1e-17	16.041	2
nucleolus GO:0005730	32	54	1.7	3	3	2.1e-05	0.00015	3.82391	3
nucleoside phosphate binding GO:1901265	340	363	1.1	12	3	0.044	0.083	1.08092	2
nucleoside phosphate binding GO:1901265	250	302	1.2	3	3	4.3e-05	0.00027	3.56864	3
nucleoside phosphate binding GO:1901265	100	126	1.2	8	3	0.0066	0.027	1.56864	11
nucleus GO:0005634	600	888	1.5	12	3	1.1e-39	6.9e-38	37.1612	2
nucleus GO:0005634	440	491	1.1	3	3	0.0037	0.015	1.82391	3
nucleus GO:0005634	33	63	1.9	4	3	4.3e-07	1.7e-05	4.76955	7
organelle inner membrane GO:0019866	8.2	29	3.5	6	3	9.3e-10	1.4e-08	7.85387	1
organelle inner membrane GO:0019866	48	78	1.6	12	3	6.7e-07	2.3e-06	5.63827	2
organelle inner membrane GO:0019866	35	56	1.6	3	3	8.3e-05	0.00048	3.31876	3
peptide biosynthetic process GO:0043043	16	87	5.5	6	3	3.4e-40	2e-38	37.699	1
peptide biosynthetic process GO:0043043	92	142	1.5	12	3	3.5e-09	1.8e-08	7.74473	2
peptide biosynthetic process GO:0043043	68	87	1.3	3	3	0.0044	0.017	1.76955	3
peptide receptor activity GO:0001653	4.1	9	2.2	10	3	0.0084	0.072	1.14267	5
peptide receptor activity GO:0001653	7.5	16	2.1	1	3	0.0015	0.0084	2.07572	10
peptide receptor activity GO:0001653	3.2	7	2.2	2	3	0.016	0.085	1.07058	12
protein ubiquitination GO:0016567	46	77	1.7	12	3	2.3e-07	8.8e-07	6.05552	2
protein ubiquitination GO:0016567	34	49	1.4	3	3	0.0022	0.0096	2.01773	3
protein ubiquitination GO:0016567	2.5	9	3.6	4	3	0.00024	0.0024	2.61979	7
regulation of cellular amide metabolic process GO:0034248	5.4	10	1.8	6	3	0.021	0.084	1.07572	1
regulation of cellular amide metabolic process GO:0034248	32	56	1.8	12	3	9.3e-07	3.1e-06	5.50864	2
regulation of cellular amide metabolic process GO:0034248	1.7	8	4.6	4	3	6.6e-05	0.00088	3.05552	7
regulation of nucleobase-containing compound metabolic process GO:0019219	280	317	1.1	12	3	0.002	0.0048	2.31876	2
regulation of nucleobase-containing compound metabolic process GO:0019219	15	39	2.6	4	3	3.4e-08	2e-06	5.69897	7
regulation of nucleobase-containing compound metabolic process GO:0019219	84	109	1.3	8	3	0.0022	0.011	1.95861	11
reproduction GO:0000003	38	50	1.3	6	3	0.021	0.084	1.07572	1
reproduction GO:0000003	220	304	1.4	12	3	2.3e-10	1.4e-09	8.85387	2
reproduction GO:0000003	160	196	1.2	3	3	0.0018	0.0081	2.09151	3
response to biotic stimulus GO:0009607	4.6	16	3.4	9	3	5e-06	7.6e-05	4.11919	8
response to biotic stimulus GO:0009607	3.4	8	2.3	2	3	0.0083	0.055	1.25964	12
response to biotic stimulus GO:0009607	7.8	21	2.7	7	3	1.3e-05	9e-05	4.04576	13
rRNA metabolic process GO:0016072	6	20	3.3	6	3	5.6e-07	4.8e-06	5.31876	1
rRNA metabolic process GO:0016072	35	60	1.7	12	3	1.1e-06	3.6e-06	5.4437	2
rRNA metabolic process GO:0016072	26	50	2	3	3	2.7e-07	2.5e-06	5.60206	3
supramolecular complex GO:0099080	73	87	1.2	12	3	0.029	0.059	1.22915	2
supramolecular complex GO:0099080	22	62	2.8	8	3	4.1e-14	1.2e-12	11.9208	11
supramolecular complex GO:0099080	24	58	2.4	5	3	1.2e-10	1.8e-09	8.74473	14
actin filament-based process GO:0030029	36	59	1.6	12	2	1e-05	3.2e-05	4.49485	2
actin filament-based process GO:0030029	11	21	1.9	8	2	0.0014	0.0076	2.11919	11
aging GO:0007568	11	32	2.9	6	2	1.6e-08	1.6e-07	6.79588	1
aging GO:0007568	64	90	1.4	12	2	7.7e-05	0.0002	3.69897	2
amide transport GO:0042886	90	165	1.8	12	2	1e-18	1.1e-17	16.9586	2
amide transport GO:0042886	66	107	1.6	3	2	3e-08	3.3e-07	6.48149	3
carbohydrate derivative binding GO:0097367	240	273	1.2	3	2	0.0031	0.013	1.88606	3
carbohydrate derivative binding GO:0097367	51	71	1.4	14	2	0.0023	0.014	1.85387	9
cell morphogenesis involved in differentiation GO:0000904	39	51	1.3	12	2	0.011	0.024	1.61979	2
cell morphogenesis involved in differentiation GO:0000904	12	37	3.1	8	2	7.7e-11	1.3e-09	8.88606	11
cell part morphogenesis GO:0032990	40	55	1.4	12	2	0.0037	0.0088	2.05552	2
cell part morphogenesis GO:0032990	12	38	3.1	8	2	6.7e-11	1.3e-09	8.88606	11
cellular macromolecule localization GO:0070727	99	182	1.8	12	2	2.1e-20	2.7e-19	18.5686	2
cellular macromolecule localization GO:0070727	72	104	1.4	3	2	2.8e-05	0.00019	3.72125	3
chemosensory behavior GO:0007635	5.8	20	3.5	11	2	4.9e-07	9.9e-06	5.00436	6
chemosensory behavior GO:0007635	7.9	16	2	9	2	0.0029	0.022	1.65758	8
chromosome segregation GO:0007059	46	96	2.1	12	2	5.5e-16	4.7e-15	14.3279	2
chromosome segregation GO:0007059	8.3	16	1.9	13	2	0.0045	0.045	1.34679	4
contractile fiber GO:0043292	12	43	3.6	8	2	9.3e-15	5.5e-13	12.2596	11
contractile fiber GO:0043292	13	37	2.9	5	2	7.7e-10	9.2e-09	8.03621	14
embryo development ending in birth or egg hatching GO:0009792	15	40	2.6	6	2	1e-08	1.1e-07	6.95861	1
embryo development ending in birth or egg hatching GO:0009792	89	157	1.8	12	2	7e-16	5.6e-15	14.2518	2
endoplasmic reticulum subcompartment GO:0098827	54	87	1.6	12	2	3.2e-07	1.2e-06	5.92082	2
endoplasmic reticulum subcompartment GO:0098827	40	68	1.7	3	2	1.1e-06	9.2e-06	5.03621	3
GTPase activity GO:0003924	61	74	1.2	12	2	0.024	0.05	1.30103	2
GTPase activity GO:0003924	45	63	1.4	3	2	0.0013	0.0061	2.21467	3
identical protein binding GO:0042802	30	49	1.6	12	2	4.8e-05	0.00014	3.85387	2
identical protein binding GO:0042802	22	30	1.4	3	2	0.026	0.086	1.0655	3
ion homeostasis GO:0050801	4.4	9	2.1	7	2	0.013	0.063	1.20066	13
ion homeostasis GO:0050801	9.1	25	2.8	5	2	7.1e-07	4.7e-06	5.3279	14
localization of cell GO:0051674	51	77	1.5	12	2	1.4e-05	4.3e-05	4.36653	2
localization of cell GO:0051674	15	25	1.6	8	2	0.006	0.026	1.58503	11
modification-dependent macromolecule catabolic process GO:0043632	49	100	2	12	2	1.2e-15	8.3e-15	14.0809	2
modification-dependent macromolecule catabolic process GO:0043632	2.7	13	4.9	4	2	6e-07	1.8e-05	4.74473	7
multicellular organism growth GO:0035264	8.7	16	1.8	8	2	0.0061	0.026	1.58503	11
multicellular organism growth GO:0035264	9.5	16	1.7	5	2	0.013	0.046	1.33724	14
multi-organism reproductive process GO:0044703	15	28	1.9	6	2	0.00039	0.0026	2.58503	1
multi-organism reproductive process GO:0044703	85	117	1.4	12	2	4.8e-05	0.00014	3.85387	2
neuron projection guidance GO:0097485	28	35	1.3	12	2	0.042	0.082	1.08619	2
neuron projection guidance GO:0097485	8.4	28	3.4	8	2	2e-09	2.4e-08	7.61979	11
nucleoside phosphate metabolic process GO:0006753	11	36	3.2	6	2	2.7e-10	4.6e-09	8.33724	1
nucleoside phosphate metabolic process GO:0006753	66	94	1.4	12	2	4.7e-05	0.00014	3.85387	2
organelle fission GO:0048285	54	107	2	12	2	7.1e-16	5.6e-15	14.2518	2
organelle fission GO:0048285	9.7	22	2.3	13	2	0.00012	0.0029	2.5376	4
organic acid metabolic process GO:0006082	95	112	1.2	12	2	0.021	0.045	1.34679	2
organic acid metabolic process GO:0006082	70	100	1.4	3	2	4.2e-05	0.00027	3.56864	3
oviposition GO:0018991	12	25	2	8	2	0.00029	0.0017	2.76955	11
oviposition GO:0018991	14	28	2.1	5	2	7.5e-05	0.00041	3.38722	14
post-embryonic animal organ development GO:0048569	44	73	1.7	12	2	3.7e-07	1.3e-06	5.88606	2
post-embryonic animal organ development GO:0048569	32	45	1.4	3	2	0.0054	0.02	1.69897	3
post-embryonic development GO:0009791	130	181	1.4	12	2	2.8e-08	1.3e-07	6.88606	2
post-embryonic development GO:0009791	38	64	1.7	8	2	2.6e-05	0.00019	3.72125	11
protein catabolic process GO:0030163	77	121	1.6	12	2	1.2e-08	5.6e-08	7.25181	2
protein catabolic process GO:0030163	4.2	14	3.3	4	2	2.6e-05	0.00039	3.40894	7
purine nucleotide metabolic process GO:0006163	8.3	33	4	6	2	3.2e-12	7.8e-11	10.1079	1
purine nucleotide metabolic process GO:0006163	49	64	1.3	12	2	0.0058	0.013	1.88606	2
regulation of metabolic process GO:0019222	430	516	1.2	12	2	1.9e-07	7.7e-07	6.11351	2
regulation of metabolic process GO:0019222	23	47	2	4	2	2.3e-06	5.6e-05	4.25181	7
regulation of protein metabolic process GO:0051246	110	169	1.5	12	2	4.1e-09	2.1e-08	7.67778	2
regulation of protein metabolic process GO:0051246	6.2	14	2.3	4	2	0.0017	0.013	1.88606	7
regulatory region nucleic acid binding GO:0001067	2.2	9	4.1	4	2	7.9e-05	0.00095	3.02228	7
regulatory region nucleic acid binding GO:0001067	12	22	1.8	8	2	0.0026	0.012	1.92082	11
reproductive system development GO:0061458	6	11	1.8	6	2	0.017	0.07	1.1549	1
reproductive system development GO:0061458	35	63	1.8	12	2	7e-08	2.9e-07	6.5376	2
ribose phosphate metabolic process GO:0019693	9	33	3.7	6	2	2.9e-11	5.7e-10	9.24413	1
ribose phosphate metabolic process GO:0019693	53	76	1.4	12	2	0.00013	0.00032	3.49485	2
RNA polymerase II regulatory region DNA binding GO:0001012	1.5	8	5.4	4	2	2e-05	0.00035	3.45593	7
RNA polymerase II regulatory region DNA binding GO:0001012	8.4	16	1.9	8	2	0.0038	0.018	1.74473	11
RNA splicing via transesterification reactions GO:0000375	5.3	22	4.2	6	2	2.4e-09	3.3e-08	7.48149	1
RNA splicing via transesterification reactions GO:0000375	31	73	2.4	12	2	1.2e-16	1.1e-15	14.9586	2
covalent chromatin modification GO:0016569	31	72	2.3	12	1	1.1e-15	7.6e-15	14.1192	2
glycosylation GO:0070085	11	17	1.6	8	1	0.025	0.094	1.02687	11
Golgi apparatus GO:0005794	50	90	1.8	3	1	2e-09	2.6e-08	7.58503	3
lytic vacuole GO:0000323	21	30	1.4	3	1	0.018	0.064	1.19382	3
negative regulation of RNA metabolic process GO:0051253	37	61	1.6	12	1	4.8e-06	1.5e-05	4.82391	2
nucleoplasm GO:0005654	64	159	2.5	12	1	5.3e-37	2.1e-35	34.6778	2
primary active transmembrane transporter activity GO:0015399	4.6	10	2.2	6	1	0.0061	0.03	1.52288	1
protein heterodimerization activity GO:0046982	1.5	31	21	4	1	9.6e-34	1.2e-31	30.9208	7
regulation of neuron differentiation GO:0045664	8.2	35	4.3	8	1	9.2e-15	5.5e-13	12.2596	11
structural constituent of ribosome GO:0003735	6.3	72	11	6	1	1.4e-59	1.7e-57	56.7696	1
transcription factor complex GO:0005667	28	46	1.6	12	1	6.1e-05	0.00016	3.79588	2
transferase activity transferring one-carbon groups GO:0016741	24	50	2.1	3	1	2e-08	2.4e-07	6.61979	3

## Sheet: SuppTable3_PEA_sort
Term	Expected	Observed	Enrichment Fold Change	P value	Q value	Module	ModSortOrder	TermCount
dauer metabolism variant WBPhenotype:0001547	20	46	2.3	9e-08	2e-05	M13	4	10
dauer metabolism variant WBPhenotype:0001547	6	26	4.3	1.7e-10	1.9e-08	M10	5	10
dauer metabolism variant WBPhenotype:0001547	4	13	3.2	6.6e-05	0.0072	M11	6	10
dauer metabolism variant WBPhenotype:0001547	9	19	2.1	0.00092	0.02	M4	7	10
dauer metabolism variant WBPhenotype:0001547	7.2	30	4.2	2e-11	4.4e-09	M9	8	10
dauer metabolism variant WBPhenotype:0001547	13	30	2.3	1.2e-05	0.00091	M14	9	10
dauer metabolism variant WBPhenotype:0001547	18	27	1.5	0.013	0.067	M1	10	10
dauer metabolism variant WBPhenotype:0001547	6.2	13	2.1	0.0045	0.043	M2	12	10
dauer metabolism variant WBPhenotype:0001547	17	28	1.6	0.0053	0.025	M7	13	10
dauer metabolism variant WBPhenotype:0001547	43	63	1.5	0.0008	0.0041	M5	14	10
backward point velocity increased WBPhenotype:0002325	1.2	5	4.2	0.0014	0.041	M10	5	7
backward point velocity increased WBPhenotype:0002325	1.4	5	3.5	0.0033	0.046	M9	8	7
backward point velocity increased WBPhenotype:0002325	2.6	10	3.8	6.7e-05	0.0018	M14	9	7
backward point velocity increased WBPhenotype:0002325	3.5	22	6.2	1.1e-12	3.4e-11	M1	10	7
backward point velocity increased WBPhenotype:0002325	1.2	9	7.3	5.5e-07	1.8e-05	M2	12	7
backward point velocity increased WBPhenotype:0002325	3.4	18	5.2	1.8e-09	3.1e-08	M7	13	7
backward point velocity increased WBPhenotype:0002325	8.5	16	1.9	0.0047	0.02	M5	14	7
body posture amplitude decreased WBPhenotype:0002292	1.4	6	4.2	0.00064	0.011	M9	8	7
body posture amplitude decreased WBPhenotype:0002292	2.6	8	3.1	0.0013	0.015	M14	9	7
body posture amplitude decreased WBPhenotype:0002292	3.5	21	5.9	8.5e-12	2.1e-10	M1	10	7
body posture amplitude decreased WBPhenotype:0002292	9.2	19	2.1	0.0008	0.0057	M8	11	7
body posture amplitude decreased WBPhenotype:0002292	1.2	4	3.2	0.0084	0.068	M2	12	7
body posture amplitude decreased WBPhenotype:0002292	3.4	13	3.8	9.9e-06	9e-05	M7	13	7
body posture amplitude decreased WBPhenotype:0002292	8.5	22	2.6	1.1e-05	9.3e-05	M5	14	7
forward locomotion increased WBPhenotype:0002346	1.3	5	3.9	0.002	0.031	M9	8	7
forward locomotion increased WBPhenotype:0002346	2.4	12	5.1	7.4e-07	0.00016	M14	9	7
forward locomotion increased WBPhenotype:0002346	3.2	18	5.6	4.7e-10	8.6e-09	M1	10	7
forward locomotion increased WBPhenotype:0002346	8.3	14	1.7	0.018	0.088	M8	11	7
forward locomotion increased WBPhenotype:0002346	1.1	8	7.2	2.1e-06	4.5e-05	M2	12	7
forward locomotion increased WBPhenotype:0002346	3.1	15	4.8	9.1e-08	1.2e-06	M7	13	7
forward locomotion increased WBPhenotype:0002346	7.6	14	1.8	0.0092	0.037	M5	14	7
reversal variant WBPhenotype:0002320	3.4	11	3.2	0.00021	0.0051	M9	8	7
reversal variant WBPhenotype:0002320	6.2	17	2.7	7.1e-05	0.0018	M14	9	7
reversal variant WBPhenotype:0002320	8.5	33	3.9	9.2e-12	2.1e-10	M1	10	7
reversal variant WBPhenotype:0002320	22	41	1.9	4.3e-05	0.00079	M8	11	7
reversal variant WBPhenotype:0002320	3	13	4.4	2.3e-06	4.5e-05	M2	12	7
reversal variant WBPhenotype:0002320	8.2	37	4.5	7.2e-15	1.6e-12	M7	13	7
reversal variant WBPhenotype:0002320	20	52	2.6	1.4e-10	5.2e-09	M5	14	7
sinusoidal movement variant WBPhenotype:0004018	3.8	12	3.1	0.00015	0.0042	M9	8	7
sinusoidal movement variant WBPhenotype:0004018	7	18	2.6	9.2e-05	0.0018	M14	9	7
sinusoidal movement variant WBPhenotype:0004018	9.4	45	4.8	1.1e-18	2.4e-16	M1	10	7
sinusoidal movement variant WBPhenotype:0004018	24	43	1.8	0.00012	0.0014	M8	11	7
sinusoidal movement variant WBPhenotype:0004018	3.3	15	4.5	3.1e-07	1.4e-05	M2	12	7
sinusoidal movement variant WBPhenotype:0004018	9.2	37	4	2.3e-13	2.5e-11	M7	13	7
sinusoidal movement variant WBPhenotype:0004018	23	54	2.4	9.7e-10	2.4e-08	M5	14	7
turning variant WBPhenotype:0002311	3	10	3.3	0.00027	0.0059	M9	8	7
turning variant WBPhenotype:0002311	5.5	16	2.9	4.7e-05	0.0015	M14	9	7
turning variant WBPhenotype:0002311	7.4	37	5	2.4e-16	1.8e-14	M1	10	7
turning variant WBPhenotype:0002311	19	34	1.8	0.0005	0.0042	M8	11	7
turning variant WBPhenotype:0002311	2.6	13	5	5e-07	1.8e-05	M2	12	7
turning variant WBPhenotype:0002311	7.2	32	4.4	6.1e-13	4.4e-11	M7	13	7
turning variant WBPhenotype:0002311	18	47	2.6	3.8e-10	1e-08	M5	14	7
velocity of movement variant WBPhenotype:0004025	3.2	11	3.4	0.00011	0.0035	M9	8	7
velocity of movement variant WBPhenotype:0004025	5.8	18	3.1	8.3e-06	0.00091	M14	9	7
velocity of movement variant WBPhenotype:0004025	7.9	41	5.2	1.5e-18	2.4e-16	M1	10	7
velocity of movement variant WBPhenotype:0004025	20	36	1.8	0.00038	0.0033	M8	11	7
velocity of movement variant WBPhenotype:0004025	2.8	14	5.1	1.7e-07	1e-05	M2	12	7
velocity of movement variant WBPhenotype:0004025	7.7	33	4.3	6.4e-13	4.4e-11	M7	13	7
velocity of movement variant WBPhenotype:0004025	19	45	2.4	2.3e-08	3.2e-07	M5	14	7
backward point velocity decreased WBPhenotype:0002324	1.7	5	3	0.0068	0.058	M14	9	6
backward point velocity decreased WBPhenotype:0002324	2.3	9	4	9.3e-05	0.00073	M1	10	6
backward point velocity decreased WBPhenotype:0002324	5.9	14	2.4	0.00071	0.0052	M8	11	6
backward point velocity decreased WBPhenotype:0002324	0.8	3	3.8	0.0086	0.068	M2	12	6
backward point velocity decreased WBPhenotype:0002324	2.2	7	3.2	0.0017	0.0094	M7	13	6
backward point velocity decreased WBPhenotype:0002324	5.4	15	2.8	9e-05	0.00061	M5	14	6
behavior variant WBPhenotype:0000517	60	78	1.3	0.0071	0.058	M14	9	6
behavior variant WBPhenotype:0000517	81	118	1.5	1.9e-05	0.00018	M1	10	6
behavior variant WBPhenotype:0000517	210	250	1.2	0.0016	0.01	M8	11	6
behavior variant WBPhenotype:0000517	28	46	1.6	0.00055	0.007	M2	12	6
behavior variant WBPhenotype:0000517	79	145	1.8	7e-13	4.4e-11	M7	13	6
behavior variant WBPhenotype:0000517	190	287	1.5	6.5e-12	3.6e-10	M5	14	6
body posture wavelength decreased WBPhenotype:0002295	1.7	8	4.8	5.3e-05	0.0023	M9	8	6
body posture wavelength decreased WBPhenotype:0002295	3	9	3	0.001	0.013	M14	9	6
body posture wavelength decreased WBPhenotype:0002295	4.1	21	5.1	1.9e-10	3.8e-09	M1	10	6
body posture wavelength decreased WBPhenotype:0002295	11	23	2.2	0.00017	0.0017	M8	11	6
body posture wavelength decreased WBPhenotype:0002295	4	16	4	6.6e-07	7.6e-06	M7	13	6
body posture wavelength decreased WBPhenotype:0002295	9.9	26	2.6	1.8e-06	1.6e-05	M5	14	6
cadmium hypersensitive WBPhenotype:0001655	2.7	8	3	0.0015	0.047	M13	4	6
cadmium hypersensitive WBPhenotype:0001655	0.54	3	5.6	0.0022	0.059	M11	6	6
cadmium hypersensitive WBPhenotype:0001655	0.97	6	6.2	5.6e-05	0.0023	M9	8	6
cadmium hypersensitive WBPhenotype:0001655	1.8	8	4.6	6.9e-05	0.0018	M14	9	6
cadmium hypersensitive WBPhenotype:0001655	0.84	6	7.2	2.2e-05	0.00034	M2	12	6
cadmium hypersensitive WBPhenotype:0001655	2.3	7	3	0.0023	0.012	M7	13	6
coiling frequency decreased WBPhenotype:0002299	0.85	6	7.1	2.4e-05	0.0013	M9	8	6
coiling frequency decreased WBPhenotype:0002299	1.5	6	3.9	0.0009	0.012	M14	9	6
coiling frequency decreased WBPhenotype:0002299	2.1	9	4.3	4.4e-05	0.00041	M1	10	6
coiling frequency decreased WBPhenotype:0002299	0.73	4	5.5	0.00086	0.01	M2	12	6
coiling frequency decreased WBPhenotype:0002299	2	5	2.5	0.016	0.074	M7	13	6
coiling frequency decreased WBPhenotype:0002299	5	9	1.8	0.027	0.091	M5	14	6
coiling frequency increased WBPhenotype:0002300	1.3	4	3.1	0.0093	0.09	M9	8	6
coiling frequency increased WBPhenotype:0002300	2.3	6	2.6	0.0088	0.066	M14	9	6
coiling frequency increased WBPhenotype:0002300	3.1	13	4.1	3.2e-06	4.1e-05	M1	10	6
coiling frequency increased WBPhenotype:0002300	1.1	5	4.6	0.00087	0.01	M2	12	6
coiling frequency increased WBPhenotype:0002300	3	17	5.6	1.6e-09	3e-08	M7	13	6
coiling frequency increased WBPhenotype:0002300	7.5	20	2.7	1.6e-05	0.00013	M5	14	6
dauer development variant WBPhenotype:0000308	2.5	9	3.5	0.00028	0.0059	M9	8	6
dauer development variant WBPhenotype:0000308	4.6	11	2.4	0.0026	0.026	M14	9	6
dauer development variant WBPhenotype:0000308	6.3	12	1.9	0.011	0.057	M1	10	6
dauer development variant WBPhenotype:0000308	16	24	1.5	0.022	0.097	M8	11	6
dauer development variant WBPhenotype:0000308	6.1	16	2.6	0.00016	0.0011	M7	13	6
dauer development variant WBPhenotype:0000308	15	39	2.6	1.4e-08	2.4e-07	M5	14	6
fat content increased WBPhenotype:0001184	2.4	16	6.7	4.8e-10	3.5e-08	M10	5	6
fat content increased WBPhenotype:0001184	5.2	12	2.3	0.0024	0.025	M14	9	6
fat content increased WBPhenotype:0001184	7	14	2	0.0053	0.03	M1	10	6
fat content increased WBPhenotype:0001184	2.5	6	2.4	0.013	0.09	M2	12	6
fat content increased WBPhenotype:0001184	6.9	16	2.3	0.00061	0.0037	M7	13	6
fat content increased WBPhenotype:0001184	17	33	2	8.3e-05	0.00059	M5	14	6
fat content reduced WBPhenotype:0001183	14	30	2.1	4.2e-05	0.0023	M13	4	6
fat content reduced WBPhenotype:0001183	4.2	13	3.1	0.00012	0.0064	M10	5	6
fat content reduced WBPhenotype:0001183	2.8	15	5.3	3.7e-08	8e-06	M11	6	6
fat content reduced WBPhenotype:0001183	9.2	24	2.6	8.4e-06	0.00091	M14	9	6
fat content reduced WBPhenotype:0001183	4.4	11	2.5	0.0017	0.018	M2	12	6
fat content reduced WBPhenotype:0001183	30	40	1.3	0.025	0.087	M5	14	6
foraging hyperactive WBPhenotype:0000237	1.5	5	3.2	0.0048	0.058	M9	8	6
foraging hyperactive WBPhenotype:0000237	2.8	10	3.6	0.00013	0.0022	M14	9	6
foraging hyperactive WBPhenotype:0000237	3.8	23	6	7.1e-13	2.6e-11	M1	10	6
foraging hyperactive WBPhenotype:0000237	1.3	9	6.7	1.1e-06	3e-05	M2	12	6
foraging hyperactive WBPhenotype:0000237	3.7	20	5.4	1.6e-10	4.3e-09	M7	13	6
foraging hyperactive WBPhenotype:0000237	9.1	19	2.1	0.00076	0.0041	M5	14	6
forward point velocity decreased WBPhenotype:0002321	1.7	6	3.5	0.0017	0.019	M14	9	6
forward point velocity decreased WBPhenotype:0002321	2.3	9	3.9	0.00011	0.00086	M1	10	6
forward point velocity decreased WBPhenotype:0002321	6	16	2.6	9e-05	0.0012	M8	11	6
forward point velocity decreased WBPhenotype:0002321	0.82	3	3.7	0.0093	0.068	M2	12	6
forward point velocity decreased WBPhenotype:0002321	2.3	7	3.1	0.002	0.011	M7	13	6
forward point velocity decreased WBPhenotype:0002321	5.6	15	2.7	0.00012	0.00077	M5	14	6
forward point velocity increased WBPhenotype:0002322	1.1	5	4.5	0.00093	0.034	M10	5	6
forward point velocity increased WBPhenotype:0002322	2.4	9	3.7	0.00016	0.0026	M14	9	6
forward point velocity increased WBPhenotype:0002322	3.3	21	6.4	1.6e-12	4.5e-11	M1	10	6
forward point velocity increased WBPhenotype:0002322	1.1	10	8.7	2.5e-08	5.5e-06	M2	12	6
forward point velocity increased WBPhenotype:0002322	3.2	19	6	6.3e-11	2e-09	M7	13	6
forward point velocity increased WBPhenotype:0002322	7.8	17	2.2	0.00079	0.0041	M5	14	6
head bend angle increased WBPhenotype:0002286	0.8	4	5	0.0013	0.041	M10	5	6
head bend angle increased WBPhenotype:0002286	1.7	5	2.9	0.0081	0.063	M14	9	6
head bend angle increased WBPhenotype:0002286	2.4	14	5.9	1.2e-08	2.1e-07	M1	10	6
head bend angle increased WBPhenotype:0002286	0.83	6	7.3	2e-05	0.00034	M2	12	6
head bend angle increased WBPhenotype:0002286	2.3	17	7.4	1.2e-11	4.4e-10	M7	13	6
head bend angle increased WBPhenotype:0002286	5.6	10	1.8	0.025	0.087	M5	14	6
path curvature increased WBPhenotype:0002336	1.1	4	3.8	0.0043	0.055	M9	8	6
path curvature increased WBPhenotype:0002336	2.6	9	3.5	0.00028	0.0021	M1	10	6
path curvature increased WBPhenotype:0002336	6.7	17	2.5	0.00011	0.0013	M8	11	6
path curvature increased WBPhenotype:0002336	0.91	3	3.3	0.013	0.092	M2	12	6
path curvature increased WBPhenotype:0002336	2.5	6	2.4	0.014	0.063	M7	13	6
path curvature increased WBPhenotype:0002336	6.2	21	3.4	1.7e-07	2e-06	M5	14	6
amplitude of sinusoidal movement increased WBPhenotype:0002328	1	4	3.8	0.0039	0.036	M14	9	5
amplitude of sinusoidal movement increased WBPhenotype:0002328	1.4	4	2.8	0.014	0.068	M1	10	5
amplitude of sinusoidal movement increased WBPhenotype:0002328	0.5	4	8	0.00014	0.0021	M2	12	5
amplitude of sinusoidal movement increased WBPhenotype:0002328	1.4	8	5.8	8.6e-06	8.2e-05	M7	13	5
amplitude of sinusoidal movement increased WBPhenotype:0002328	3.4	11	3.2	0.00011	0.00071	M5	14	5
backing decreased WBPhenotype:0002344	3.4	14	4.1	1.9e-06	2.8e-05	M1	10	5
backing decreased WBPhenotype:0002344	8.9	19	2.1	0.00054	0.0042	M8	11	5
backing decreased WBPhenotype:0002344	1.2	4	3.3	0.0074	0.065	M2	12	5
backing decreased WBPhenotype:0002344	3.3	13	3.9	6.9e-06	6.9e-05	M7	13	5
backing decreased WBPhenotype:0002344	8.2	21	2.6	2.1e-05	0.00016	M5	14	5
chemosensory behavior variant WBPhenotype:0001049	4	12	3	0.00025	0.0034	M14	9	5
chemosensory behavior variant WBPhenotype:0001049	5.5	18	3.3	3.2e-06	4.1e-05	M1	10	5
chemosensory behavior variant WBPhenotype:0001049	1.9	5	2.6	0.013	0.092	M2	12	5
chemosensory behavior variant WBPhenotype:0001049	5.3	21	3.9	2.6e-08	3.9e-07	M7	13	5
chemosensory behavior variant WBPhenotype:0001049	13	42	3.2	4.7e-12	3.4e-10	M5	14	5
fat WBPhenotype:0000542	2.5	7	2.8	0.0037	0.035	M14	9	5
fat WBPhenotype:0000542	3.4	13	3.9	7.8e-06	8.1e-05	M1	10	5
fat WBPhenotype:0000542	1.2	10	8.5	3.5e-08	5.5e-06	M2	12	5
fat WBPhenotype:0000542	3.3	14	4.3	1.1e-06	1.2e-05	M7	13	5
fat WBPhenotype:0000542	8.1	24	3	3.9e-07	4.1e-06	M5	14	5
forward locomotion decreased WBPhenotype:0002347	1.2	4	3.4	0.0067	0.076	M9	8	5
forward locomotion decreased WBPhenotype:0002347	2.9	7	2.4	0.0087	0.046	M1	10	5
forward locomotion decreased WBPhenotype:0002347	7.5	18	2.4	0.00016	0.0016	M8	11	5
forward locomotion decreased WBPhenotype:0002347	2.8	12	4.3	5.1e-06	5.3e-05	M7	13	5
forward locomotion decreased WBPhenotype:0002347	6.9	24	3.5	1.6e-08	2.4e-07	M5	14	5
long WBPhenotype:0000022	5.1	11	2.2	0.0057	0.032	M1	10	5
long WBPhenotype:0000022	13	21	1.6	0.014	0.07	M8	11	5
long WBPhenotype:0000022	1.8	6	3.3	0.0023	0.023	M2	12	5
long WBPhenotype:0000022	5	12	2.4	0.0016	0.0091	M7	13	5
long WBPhenotype:0000022	12	22	1.8	0.0028	0.012	M5	14	5
movement variant WBPhenotype:0001206	53	76	1.4	0.00095	0.0064	M1	10	5
movement variant WBPhenotype:0001206	140	186	1.3	1.7e-05	0.00038	M8	11	5
movement variant WBPhenotype:0001206	19	28	1.5	0.014	0.092	M2	12	5
movement variant WBPhenotype:0001206	52	99	1.9	5.3e-10	1.2e-08	M7	13	5
movement variant WBPhenotype:0001206	130	195	1.5	1.7e-09	3.7e-08	M5	14	5
nose movement increased WBPhenotype:0002303	1.4	7	4.9	9.8e-05	0.0018	M14	9	5
nose movement increased WBPhenotype:0002303	2	12	6.1	6.7e-08	1.1e-06	M1	10	5
nose movement increased WBPhenotype:0002303	0.69	3	4.4	0.005	0.046	M2	12	5
nose movement increased WBPhenotype:0002303	1.9	14	7.4	5.8e-10	1.2e-08	M7	13	5
nose movement increased WBPhenotype:0002303	4.7	9	1.9	0.018	0.066	M5	14	5
path curvature decreased WBPhenotype:0002337	2	9	4.5	3.6e-05	0.0013	M14	9	5
path curvature decreased WBPhenotype:0002337	2.7	21	7.7	3.5e-14	1.5e-12	M1	10	5
path curvature decreased WBPhenotype:0002337	0.96	7	7.3	5.8e-06	0.00011	M2	12	5
path curvature decreased WBPhenotype:0002337	2.7	11	4.1	1.5e-05	0.00013	M7	13	5
path curvature decreased WBPhenotype:0002337	6.5	16	2.4	0.00026	0.0015	M5	14	5
Pausing decreased WBPhenotype:0002309	2.2	10	4.5	1.5e-05	0.00091	M14	9	5
Pausing decreased WBPhenotype:0002309	3	22	7.3	2.8e-14	1.5e-12	M1	10	5
Pausing decreased WBPhenotype:0002309	1.1	8	7.6	1.2e-06	3e-05	M2	12	5
Pausing decreased WBPhenotype:0002309	2.9	15	5.1	3.8e-08	5.2e-07	M7	13	5
Pausing decreased WBPhenotype:0002309	7.2	12	1.7	0.027	0.091	M5	14	5
Pausing increased WBPhenotype:0002310	1.8	6	3.3	0.0021	0.013	M1	10	5
Pausing increased WBPhenotype:0002310	4.7	9	1.9	0.017	0.084	M8	11	5
Pausing increased WBPhenotype:0002310	0.63	4	6.4	0.00043	0.0059	M2	12	5
Pausing increased WBPhenotype:0002310	1.7	8	4.6	6e-05	0.00047	M7	13	5
Pausing increased WBPhenotype:0002310	4.3	9	2.1	0.01	0.04	M5	14	5
short WBPhenotype:0000324	2.1	8	3.8	0.00027	0.0059	M9	8	5
short WBPhenotype:0000324	5.1	17	3.3	4.5e-06	5.2e-05	M1	10	5
short WBPhenotype:0000324	13	31	2.3	3.3e-06	9.2e-05	M8	11	5
short WBPhenotype:0000324	5	19	3.8	1.7e-07	2e-06	M7	13	5
short WBPhenotype:0000324	12	35	2.9	5.2e-09	1e-07	M5	14	5
tail bend angle increased WBPhenotype:0002289	1.6	5	3	0.0061	0.053	M14	9	5
tail bend angle increased WBPhenotype:0002289	2.2	9	4	7.6e-05	0.00062	M1	10	5
tail bend angle increased WBPhenotype:0002289	0.78	3	3.8	0.0079	0.066	M2	12	5
tail bend angle increased WBPhenotype:0002289	2.2	15	6.9	4.2e-10	1e-08	M7	13	5
tail bend angle increased WBPhenotype:0002289	5.3	12	2.3	0.0023	0.011	M5	14	5
body morphology variant WBPhenotype:0000072	36	61	1.7	4.7e-05	0.00041	M1	10	4
body morphology variant WBPhenotype:0000072	95	128	1.4	0.00024	0.0022	M8	11	4
body morphology variant WBPhenotype:0000072	36	72	2	9e-09	1.4e-07	M7	13	4
body morphology variant WBPhenotype:0000072	87	150	1.7	4.7e-11	2e-09	M5	14	4
body posture amplitude increased WBPhenotype:0002293	2.1	10	4.8	7.4e-06	8.1e-05	M1	10	4
body posture amplitude increased WBPhenotype:0002293	0.73	4	5.5	0.00086	0.01	M2	12	4
body posture amplitude increased WBPhenotype:0002293	2	9	4.4	3.5e-05	0.0003	M7	13	4
body posture amplitude increased WBPhenotype:0002293	5	17	3.4	1.7e-06	1.6e-05	M5	14	4
body posture wavelength increased WBPhenotype:0002296	2.3	8	3.4	0.00055	0.0039	M1	10	4
body posture wavelength increased WBPhenotype:0002296	0.82	8	9.8	1.4e-07	1e-05	M2	12	4
body posture wavelength increased WBPhenotype:0002296	2.3	9	4	9.1e-05	0.00065	M7	13	4
body posture wavelength increased WBPhenotype:0002296	5.6	20	3.6	1e-07	1.3e-06	M5	14	4
dauer constitutive WBPhenotype:0000012	1.4	9	6.4	1.8e-06	0.0002	M9	8	4
dauer constitutive WBPhenotype:0000012	9	15	1.7	0.018	0.088	M8	11	4
dauer constitutive WBPhenotype:0000012	3.4	10	3	0.00063	0.0037	M7	13	4
dauer constitutive WBPhenotype:0000012	8.3	14	1.7	0.02	0.071	M5	14	4
embryonic development variant WBPhenotype:0000749	1300	1347	1.1	0.00052	0.0023	M12	2	4
embryonic development variant WBPhenotype:0000749	590	690	1.2	1.3e-06	7.2e-05	M3	3	4
embryonic development variant WBPhenotype:0000749	110	154	1.5	1.2e-06	0.00013	M13	4	4
embryonic development variant WBPhenotype:0000749	47	80	1.7	2.5e-06	9.1e-05	M4	7	4
linker cell migration variant WBPhenotype:0001511	0.68	11	16	3.9e-12	8.5e-10	M10	5	4
linker cell migration variant WBPhenotype:0001511	0.45	3	6.7	0.0011	0.04	M11	6	4
linker cell migration variant WBPhenotype:0001511	2	6	3	0.0037	0.022	M1	10	4
linker cell migration variant WBPhenotype:0001511	4.7	9	1.9	0.019	0.071	M5	14	4
pathogen susceptibility increased WBPhenotype:0001013	1.9	10	5.3	4e-06	0.00029	M9	8	4
pathogen susceptibility increased WBPhenotype:0001013	3.5	11	3.2	0.00021	0.003	M14	9	4
pathogen susceptibility increased WBPhenotype:0001013	4.7	12	2.6	0.00093	0.0064	M1	10	4
pathogen susceptibility increased WBPhenotype:0001013	4.6	14	3.1	6.1e-05	0.00047	M7	13	4
thin WBPhenotype:0000164	9.7	26	2.7	2.5e-06	3.4e-05	M1	10	4
thin WBPhenotype:0000164	25	42	1.7	0.00049	0.0042	M8	11	4
thin WBPhenotype:0000164	9.5	20	2.1	0.00068	0.0039	M7	13	4
thin WBPhenotype:0000164	23	32	1.4	0.029	0.095	M5	14	4
accumulated germline cell corpses WBPhenotype:0001180	25	35	1.4	0.013	0.055	M6	1	3
accumulated germline cell corpses WBPhenotype:0001180	42	59	1.4	0.0026	0.033	M3	3	3
accumulated germline cell corpses WBPhenotype:0001180	2.7	7	2.6	0.0066	0.076	M9	8	3
copulation variant WBPhenotype:0000647	12	26	2.1	0.00011	0.0013	M8	11	3
copulation variant WBPhenotype:0000647	4.6	11	2.4	0.0026	0.013	M7	13	3
copulation variant WBPhenotype:0000647	11	44	3.9	1.1e-15	2.5e-13	M5	14	3
developmental growth variant WBPhenotype:0001015	180	209	1.1	0.025	0.099	M6	1	3
developmental growth variant WBPhenotype:0001015	680	782	1.2	2.3e-07	2.9e-06	M12	2	3
developmental growth variant WBPhenotype:0001015	26	45	1.8	0.00012	0.0039	M4	7	3
eating variant WBPhenotype:0002056	4.2	11	2.7	0.001	0.0065	M1	10	3
eating variant WBPhenotype:0002056	11	27	2.5	2.9e-06	9.2e-05	M8	11	3
eating variant WBPhenotype:0002056	9.9	24	2.4	1.9e-05	0.00015	M5	14	3
embryonic lethal late emb WBPhenotype:0001020	7.9	17	2.1	0.00072	0.0046	M6	1	3
embryonic lethal late emb WBPhenotype:0001020	29	38	1.3	0.017	0.049	M12	2	3
embryonic lethal late emb WBPhenotype:0001020	0.88	4	4.5	0.002	0.031	M9	8	3
foraging reduced WBPhenotype:0000238	5.4	15	2.8	7.8e-05	0.0011	M8	11	3
foraging reduced WBPhenotype:0000238	2	9	4.4	3.5e-05	0.0003	M7	13	3
foraging reduced WBPhenotype:0000238	5	20	4	1.3e-08	2.4e-07	M5	14	3
male mating efficiency reduced WBPhenotype:0000843	4.8	9	1.9	0.02	0.094	M8	11	3
male mating efficiency reduced WBPhenotype:0000843	1.8	7	3.9	0.00043	0.0028	M7	13	3
male mating efficiency reduced WBPhenotype:0000843	4.4	21	4.7	1.6e-10	5.2e-09	M5	14	3
molt variant WBPhenotype:0002041	28	40	1.4	0.0069	0.032	M6	1	3
molt variant WBPhenotype:0002041	20	28	1.4	0.023	0.1	M8	11	3
molt variant WBPhenotype:0002041	18	32	1.8	0.00065	0.0036	M5	14	3
mRNA surveillance defective WBPhenotype:0001538	11	19	1.7	0.0073	0.033	M6	1	3
mRNA surveillance defective WBPhenotype:0001538	41	51	1.2	0.022	0.062	M12	2	3
mRNA surveillance defective WBPhenotype:0001538	19	29	1.5	0.007	0.064	M3	3	3
no induction of antimicrobial peptide expression after infection WBPhenotype:0002460	31	43	1.4	0.012	0.053	M6	1	3
no induction of antimicrobial peptide expression after infection WBPhenotype:0002460	110	139	1.2	0.0019	0.0072	M12	2	3
no induction of antimicrobial peptide expression after infection WBPhenotype:0002460	4.3	12	2.8	0.00048	0.012	M4	7	3
nonsense mRNA accumulation WBPhenotype:0000508	11	19	1.7	0.0073	0.033	M6	1	3
nonsense mRNA accumulation WBPhenotype:0000508	41	51	1.2	0.022	0.062	M12	2	3
nonsense mRNA accumulation WBPhenotype:0000508	19	29	1.5	0.007	0.064	M3	3	3
pharyngeal pumping reduced WBPhenotype:0000019	2.1	9	4.3	4.4e-05	0.00041	M1	10	3
pharyngeal pumping reduced WBPhenotype:0000019	5.4	12	2.2	0.0027	0.017	M8	11	3
pharyngeal pumping reduced WBPhenotype:0000019	5	11	2.2	0.0039	0.017	M5	14	3
sexually dimorphic behavior variant WBPhenotype:0000821	12	27	2.2	4.7e-05	0.00079	M8	11	3
sexually dimorphic behavior variant WBPhenotype:0000821	4.7	11	2.4	0.0027	0.014	M7	13	3
sexually dimorphic behavior variant WBPhenotype:0000821	11	44	3.8	1.4e-15	2.5e-13	M5	14	3
small WBPhenotype:0000229	31	49	1.6	0.0005	0.0042	M8	11	3
small WBPhenotype:0000229	12	25	2.2	0.00012	0.00085	M7	13	3
small WBPhenotype:0000229	28	57	2	2.1e-07	2.4e-06	M5	14	3
tail bend angle decreased WBPhenotype:0002290	1.4	8	5.5	1.2e-05	0.00012	M1	10	3
tail bend angle decreased WBPhenotype:0002290	0.51	2	3.9	0.014	0.092	M2	12	3
tail bend angle decreased WBPhenotype:0002290	1.4	6	4.3	0.00049	0.0031	M7	13	3
acetylcholinesterase inhibitor response variant WBPhenotype:0001290	21	52	2.5	3.1e-10	3.4e-08	M8	11	2
acetylcholinesterase inhibitor response variant WBPhenotype:0001290	19	43	2.2	2.5e-07	2.7e-06	M5	14	2
adult lethal WBPhenotype:0000060	32	48	1.5	0.00019	0.00096	M12	2	2
adult lethal WBPhenotype:0000060	6.2	11	1.8	0.02	0.094	M8	11	2
amphid phasmid sensillum morphology variant WBPhenotype:0001527	2.6	7	2.7	0.0047	0.023	M7	13	2
amphid phasmid sensillum morphology variant WBPhenotype:0001527	6.4	23	3.6	1.5e-08	2.4e-07	M5	14	2
aneuploidy WBPhenotype:0001882	29	48	1.7	9.5e-05	0.0025	M3	3	2
aneuploidy WBPhenotype:0001882	5.2	13	2.5	0.00078	0.028	M13	4	2
antibody staining reduced WBPhenotype:0000425	33	42	1.3	0.022	0.062	M12	2	2
antibody staining reduced WBPhenotype:0000425	6.4	12	1.9	0.011	0.06	M8	11	2
avoids bacterial lawn WBPhenotype:0000402	44	109	2.5	7.5e-20	1.8e-18	M6	1	2
avoids bacterial lawn WBPhenotype:0000402	6.1	14	2.3	0.0014	0.027	M4	7	2
axon trajectory variant WBPhenotype:0000181	0.95	4	4.2	0.0027	0.064	M11	6	2
axon trajectory variant WBPhenotype:0000181	11	19	1.8	0.0059	0.035	M8	11	2
body wall muscle thick filament variant WBPhenotype:0000782	26	43	1.7	0.00014	0.0026	M3	3	2
body wall muscle thick filament variant WBPhenotype:0000782	11	27	2.6	2e-06	7.2e-05	M8	11	2
brood size variant WBPhenotype:0000673	430	500	1.2	2.4e-05	0.00016	M12	2	2
brood size variant WBPhenotype:0000673	200	243	1.2	0.00087	0.014	M3	3	2
cell cycle defective early emb WBPhenotype:0001114	9.4	15	1.6	0.024	0.095	M6	1	2
cell cycle defective early emb WBPhenotype:0001114	35	54	1.6	1.7e-05	0.00012	M12	2	2
cell death variant WBPhenotype:0000729	77	109	1.4	0.00011	0.00084	M6	1	2
cell death variant WBPhenotype:0000729	130	161	1.2	0.0036	0.042	M3	3	2
cell proliferation increased WBPhenotype:0000172	10	23	2.3	4.6e-05	0.00039	M6	1	2
cell proliferation increased WBPhenotype:0000172	37	59	1.6	3.5e-06	2.9e-05	M12	2	2
cytokinesis variant WBPhenotype:0002408	110	141	1.3	4.4e-05	0.00026	M12	2	2
cytokinesis variant WBPhenotype:0002408	4.1	24	5.9	9.7e-13	1.1e-10	M4	7	2
cytoplasmic processing body variant WBPhenotype:0001794	26	52	2	7.5e-07	7.8e-06	M6	1	2
cytoplasmic processing body variant WBPhenotype:0001794	97	138	1.4	1.4e-07	1.9e-06	M12	2	2
developmental timing variant WBPhenotype:0000033	770	851	1.1	0.00015	0.00078	M12	2	2
developmental timing variant WBPhenotype:0000033	360	424	1.2	0.00013	0.0026	M3	3	2
diakinesis progression during oogenesis variant WBPhenotype:0001948	11	24	2.2	5.9e-05	0.00048	M6	1	2
diakinesis progression during oogenesis variant WBPhenotype:0001948	40	57	1.4	0.00034	0.0016	M12	2	2
ectopic cleavage furrows early emb WBPhenotype:0001132	5.6	10	1.8	0.021	0.085	M6	1	2
ectopic cleavage furrows early emb WBPhenotype:0001132	21	38	1.9	6.6e-07	7.2e-06	M12	2	2
ectopic expression transgene WBPhenotype:0001276	47	65	1.4	0.0004	0.0018	M12	2	2
ectopic expression transgene WBPhenotype:0001276	1.2	6	5.1	0.0002	0.0089	M10	5	2
egg laying defective WBPhenotype:0000006	20	41	2.1	4.1e-06	0.0001	M8	11	2
egg laying defective WBPhenotype:0000006	18	37	2	1.9e-05	0.00015	M5	14	2
eggshell formation variant WBPhenotype:0002075	15	25	1.7	0.0032	0.017	M6	1	2
eggshell formation variant WBPhenotype:0002075	25	38	1.5	0.0034	0.041	M3	3	2
endocytic transport variant WBPhenotype:0001421	310	425	1.4	1.4e-17	1e-15	M12	2	2
endocytic transport variant WBPhenotype:0001421	140	186	1.3	5e-05	0.0018	M3	3	2
endosome localization variant WBPhenotype:0002100	22	36	1.7	0.00095	0.0056	M6	1	2
endosome localization variant WBPhenotype:0002100	3	19	6.3	4.1e-11	3e-09	M4	7	2
endosome morphology variant WBPhenotype:0002090	33	64	2	7.1e-08	8.2e-07	M6	1	2
endosome morphology variant WBPhenotype:0002090	4.6	22	4.8	3.5e-10	1.9e-08	M4	7	2
excess intestinal cells WBPhenotype:0001636	10	22	2.1	0.00021	0.0016	M6	1	2
excess intestinal cells WBPhenotype:0001636	38	62	1.6	7.7e-07	7.8e-06	M12	2	2
extended life span WBPhenotype:0000061	52	71	1.4	0.0029	0.016	M6	1	2
extended life span WBPhenotype:0000061	3.2	8	2.5	0.0055	0.092	M11	6	2
fertility reduced WBPhenotype:0001384	590	703	1.2	2.5e-07	5.4e-05	M3	3	2
fertility reduced WBPhenotype:0001384	110	146	1.4	5.1e-05	0.0023	M13	4	2
gene expression level reduced WBPhenotype:0000134	2.2	7	3.2	0.0016	0.01	M1	10	2
gene expression level reduced WBPhenotype:0000134	5.7	11	1.9	0.011	0.06	M8	11	2
germ cell compartment anucleate WBPhenotype:0001971	12	22	1.9	0.0013	0.0075	M6	1	2
germ cell compartment anucleate WBPhenotype:0001971	43	72	1.7	2.8e-08	4.3e-07	M12	2	2
germ cell compartment expansion variant WBPhenotype:0001980	43	115	2.7	7.6e-24	3.3e-22	M6	1	2
germ cell compartment expansion variant WBPhenotype:0001980	160	176	1.1	0.026	0.07	M12	2	2
germ cell compartment multinucleate WBPhenotype:0001972	17	37	2.2	1.6e-06	1.6e-05	M6	1	2
germ cell compartment multinucleate WBPhenotype:0001972	62	84	1.3	0.00027	0.0013	M12	2	2
germ cell compartment small WBPhenotype:0001974	5.9	13	2.2	0.0016	0.0091	M6	1	2
germ cell compartment small WBPhenotype:0001974	22	30	1.4	0.0093	0.029	M12	2	2
gonad migration variant WBPhenotype:0000690	7.5	14	1.9	0.0072	0.033	M6	1	2
gonad migration variant WBPhenotype:0000690	28	39	1.4	0.003	0.011	M12	2	2
gonad vesiculated WBPhenotype:0001979	20	77	3.9	1.3e-27	8.1e-26	M6	1	2
gonad vesiculated WBPhenotype:0001979	73	92	1.3	0.0025	0.0091	M12	2	2
growth rate variant WBPhenotype:0000676	6.7	15	2.2	0.00092	0.0063	M8	11	2
growth rate variant WBPhenotype:0000676	6.2	11	1.8	0.02	0.071	M5	14	2
hermaphrodite fertility reduced WBPhenotype:0001259	100	170	1.7	6.9e-12	1.3e-10	M6	1	2
hermaphrodite fertility reduced WBPhenotype:0001259	370	407	1.1	0.01	0.032	M12	2	2
innate immune response variant WBPhenotype:0002164	130	147	1.1	0.017	0.049	M12	2	2
innate immune response variant WBPhenotype:0002164	4.8	12	2.5	0.0014	0.027	M4	7	2
intestinal vacuole WBPhenotype:0001428	1.7	8	4.6	6e-05	0.00047	M7	13	2
intestinal vacuole WBPhenotype:0001428	4.3	15	3.5	3.8e-06	3.4e-05	M5	14	2
kinker WBPhenotype:0000002	4.3	9	2.1	0.01	0.058	M8	11	2
kinker WBPhenotype:0000002	4	12	3	0.00013	0.00078	M5	14	2
lysosome-related organelle morphology variant WBPhenotype:0002095	30	52	1.7	3.2e-05	0.00029	M6	1	2
lysosome-related organelle morphology variant WBPhenotype:0002095	4.2	18	4.3	5.8e-08	2.6e-06	M4	7	2
male somatic gonad development variant WBPhenotype:0002188	13	20	1.5	0.019	0.08	M6	1	2
male somatic gonad development variant WBPhenotype:0002188	48	75	1.6	5.5e-07	6.3e-06	M12	2	2
meiotic chromosome segregation variant WBPhenotype:0001499	32	54	1.7	1.6e-05	0.00071	M3	3	2
meiotic chromosome segregation variant WBPhenotype:0001499	5.7	13	2.3	0.0018	0.05	M13	4	2
mitochondria alignment variant WBPhenotype:0001577	8.9	21	2.4	7.1e-05	0.001	M8	11	2
mitochondria alignment variant WBPhenotype:0001577	8.2	14	1.7	0.017	0.065	M5	14	2
mitosis variant WBPhenotype:0001743	26	54	2.1	5.3e-08	6.5e-07	M6	1	2
mitosis variant WBPhenotype:0001743	95	128	1.4	9.7e-06	7.1e-05	M12	2	2
mitotic chromosome segregation variant WBPhenotype:0001378	21	32	1.5	0.00094	0.0039	M12	2	2
mitotic chromosome segregation variant WBPhenotype:0001378	0.79	5	6.3	0.00014	0.0039	M4	7	2
multiple nuclei oocyte WBPhenotype:0001955	6.8	16	2.4	0.00028	0.002	M6	1	2
multiple nuclei oocyte WBPhenotype:0001955	25	36	1.4	0.0021	0.0076	M12	2	2
muscle system morphology variant WBPhenotype:0000603	20	59	3	1.3e-14	3e-12	M8	11	2
muscle system morphology variant WBPhenotype:0000603	18	31	1.7	0.0017	0.0086	M5	14	2
neuronal outgrowth variant WBPhenotype:0000572	1.5	5	3.4	0.0038	0.069	M11	6	2
neuronal outgrowth variant WBPhenotype:0000572	17	34	2	3.2e-05	0.00064	M8	11	2
neuropil development variant WBPhenotype:0000945	0.62	4	6.4	0.00043	0.023	M11	6	2
neuropil development variant WBPhenotype:0000945	0.97	3	3.1	0.016	0.097	M2	12	2
nicotine hypersensitive WBPhenotype:0001202	3.7	8	2.2	0.01	0.058	M8	11	2
nicotine hypersensitive WBPhenotype:0001202	3.4	9	2.6	0.0018	0.0086	M5	14	2
no oocytes WBPhenotype:0000291	20	45	2.2	7.2e-08	8.2e-07	M6	1	2
no oocytes WBPhenotype:0000291	74	91	1.2	0.0054	0.017	M12	2	2
nuclear division variant WBPhenotype:0000504	20	31	1.6	0.0052	0.025	M6	1	2
nuclear division variant WBPhenotype:0000504	73	108	1.5	2.8e-07	3.4e-06	M12	2	2
nuclei enlarged WBPhenotype:0001567	9.9	23	2.3	3.3e-05	0.00029	M6	1	2
nuclei enlarged WBPhenotype:0001567	36	53	1.5	0.00025	0.0012	M12	2	2
oocyte number decreased WBPhenotype:0001944	32	89	2.8	1.1e-19	2.3e-18	M6	1	2
oocyte number decreased WBPhenotype:0001944	3.6	8	2.2	0.011	0.097	M9	8	2
oocyte physiology variant WBPhenotype:0001424	270	388	1.4	6.5e-19	1.1e-16	M12	2	2
oocyte physiology variant WBPhenotype:0001424	130	167	1.3	5.4e-05	0.0018	M3	3	2
oocyte septum formation variant WBPhenotype:0001810	16	27	1.7	0.0034	0.017	M6	1	2
oocyte septum formation variant WBPhenotype:0001810	60	79	1.3	0.001	0.0042	M12	2	2
oocytes lack nucleus WBPhenotype:0001956	11	22	1.9	0.00091	0.0055	M6	1	2
oocytes lack nucleus WBPhenotype:0001956	42	70	1.7	4.9e-08	7.2e-07	M12	2	2
oocytes small WBPhenotype:0001945	12	36	2.9	8e-10	1.1e-08	M6	1	2
oocytes small WBPhenotype:0001945	46	60	1.3	0.0036	0.012	M12	2	2
organ system physiology variant WBPhenotype:0000575	680	796	1.2	2.5e-07	5.4e-05	M3	3	2
organ system physiology variant WBPhenotype:0000575	120	171	1.4	3.4e-06	0.00025	M13	4	2
P granule defective WBPhenotype:0001301	5.7	14	2.5	0.00036	0.0024	M6	1	2
P granule defective WBPhenotype:0001301	21	30	1.4	0.0049	0.016	M12	2	2
paralyzed WBPhenotype:0000644	12	35	2.9	2.7e-09	1.9e-07	M8	11	2
paralyzed WBPhenotype:0000644	11	24	2.2	0.00012	0.00077	M5	14	2
patchy coloration WBPhenotype:0001029	37	50	1.3	0.0043	0.015	M12	2	2
patchy coloration WBPhenotype:0001029	18	27	1.5	0.0064	0.063	M3	3	2
pathogen resistance increased WBPhenotype:0001014	11	23	2	0.00028	0.002	M6	1	2
pathogen resistance increased WBPhenotype:0001014	1.3	4	3.2	0.0087	0.09	M9	8	2
pericellular component development variant WBPhenotype:0000200	6.9	17	2.4	0.00017	0.0017	M8	11	2
pericellular component development variant WBPhenotype:0000200	6.4	14	2.2	0.0018	0.0086	M5	14	2
progeny variant WBPhenotype:0000069	290	383	1.3	3.5e-12	1.1e-10	M12	2	2
progeny variant WBPhenotype:0000069	140	189	1.4	4e-07	5.4e-05	M3	3	2
pronuclear nuclear appearance variant emb WBPhenotype:0001374	24	40	1.7	0.00053	0.0035	M6	1	2
pronuclear nuclear appearance variant emb WBPhenotype:0001374	89	136	1.5	2.4e-10	5.2e-09	M12	2	2
protein degradation variant WBPhenotype:0001645	12	32	2.7	6e-08	3.3e-06	M8	11	2
protein degradation variant WBPhenotype:0001645	11	28	2.6	1.2e-06	1.2e-05	M5	14	2
protein expression increased WBPhenotype:0000119	23	31	1.3	0.02	0.056	M12	2	2
protein expression increased WBPhenotype:0000119	11	19	1.7	0.004	0.044	M3	3	2
rachis absent WBPhenotype:0001942	8.4	30	3.6	4.9e-11	7.6e-10	M6	1	2
rachis absent WBPhenotype:0001942	31	42	1.4	0.0054	0.017	M12	2	2
rachis narrow WBPhenotype:0001941	27	93	3.4	1.1e-27	8.1e-26	M6	1	2
rachis narrow WBPhenotype:0001941	100	127	1.3	0.00051	0.0023	M12	2	2
RNAi resistant WBPhenotype:0001208	48	72	1.5	6.8e-06	5.1e-05	M12	2	2
RNAi resistant WBPhenotype:0001208	22	36	1.6	0.001	0.015	M3	3	2
sexually dimorphic development variant WBPhenotype:0000930	33	45	1.3	0.0053	0.017	M12	2	2
sexually dimorphic development variant WBPhenotype:0000930	16	24	1.5	0.0098	0.083	M3	3	2
sexually dimorphic morphology variant WBPhenotype:0001023	14	24	1.7	0.0054	0.033	M8	11	2
sexually dimorphic morphology variant WBPhenotype:0001023	13	24	1.8	0.0019	0.0089	M5	14	2
sick WBPhenotype:0000032	65	86	1.3	0.0034	0.017	M6	1	2
sick WBPhenotype:0000032	240	294	1.2	5.1e-06	4e-05	M12	2	2
sluggish WBPhenotype:0000646	15	37	2.4	2.4e-07	1e-05	M8	11	2
sluggish WBPhenotype:0000646	14	28	2	0.00022	0.0013	M5	14	2
sterile F1 WBPhenotype:0001036	24	31	1.3	0.032	0.084	M12	2	2
sterile F1 WBPhenotype:0001036	11	19	1.7	0.0059	0.061	M3	3	2
transgene induced cosuppression variant WBPhenotype:0000744	0.45	3	6.7	0.0011	0.04	M11	6	2
transgene induced cosuppression variant WBPhenotype:0000744	0.81	3	3.7	0.0088	0.09	M9	8	2
transgene subcellular localization variant WBPhenotype:0000679	120	151	1.3	0.00087	0.0054	M6	1	2
transgene subcellular localization variant WBPhenotype:0000679	440	505	1.2	1.3e-05	9.2e-05	M12	2	2
variable cell division timing WBPhenotype:0002390	7.1	15	2.1	0.0016	0.0091	M6	1	2
variable cell division timing WBPhenotype:0002390	26	45	1.7	2.5e-06	2.1e-05	M12	2	2
ventral cord patterning variant WBPhenotype:0000976	0.52	4	7.8	0.00018	0.013	M11	6	2
ventral cord patterning variant WBPhenotype:0000976	0.8	3	3.8	0.0086	0.068	M2	12	2
antibody subcellular localization variant WBPhenotype:0001403	23	39	1.7	2.5e-05	0.00016	M12	2	1
apoptosis fails to occur WBPhenotype:0000184	8.9	31	3.5	5.1e-11	7.6e-10	M6	1	1
asymmetric cell division variant WBPhenotype:0001585	22	33	1.5	0.00087	0.0037	M12	2	1
axon fasciculation variant WBPhenotype:0000632	0.57	3	5.3	0.0026	0.064	M11	6	1
axon guidance variant WBPhenotype:0000384	0.99	4	4	0.0034	0.067	M11	6	1
Bacillus thuringiensis toxin hypersensitive WBPhenotype:0002057	8.6	15	1.7	0.012	0.063	M8	11	1
bag of worms WBPhenotype:0000007	3.9	8	2	0.015	0.059	M5	14	1
blistered WBPhenotype:0000025	1.7	5	2.9	0.0079	0.043	M1	10	1
cell fate transformation WBPhenotype:0000414	37	47	1.3	0.014	0.042	M12	2	1
cell membrane organization biogenesis variant WBPhenotype:0001982	32	71	2.2	2.9e-11	4.9e-10	M6	1	1
clear WBPhenotype:0001010	39	52	1.3	0.012	0.098	M3	3	1
cord commissures variant WBPhenotype:0000014	0.7	4	5.7	0.00074	0.032	M11	6	1
cytoplasmic appearance variant WBPhenotype:0001427	49	82	1.7	1.6e-09	2.6e-08	M12	2	1
dead eggs laid WBPhenotype:0000274	32	48	1.5	0.00027	0.0013	M12	2	1
diplotene absent during oogenesis WBPhenotype:0001954	10	46	4.4	4.5e-20	1.2e-18	M6	1	1
diplotene region organization variant WBPhenotype:0001950	19	68	3.5	6.6e-22	2.1e-20	M6	1	1
dumpy WBPhenotype:0000583	27	42	1.6	0.0019	0.013	M8	11	1
embryo osmotic integrity defective early emb WBPhenotype:0000365	13	23	1.7	0.0033	0.017	M6	1	1
embryonic cell physiology variant WBPhenotype:0000763	150	228	1.6	2.8e-17	1.5e-15	M12	2	1
epithelial cell physiology variant WBPhenotype:0000986	3.4	8	2.4	0.0062	0.025	M5	14	1
exploded through vulva WBPhenotype:0000038	150	183	1.2	9.4e-05	0.00052	M12	2	1
failure to hatch WBPhenotype:0000351	0.54	3	5.6	0.0021	0.051	M10	5	1
fewer germ cells WBPhenotype:0000684	1.8	5	2.8	0.0094	0.069	M14	9	1
germline nuclear positioning variant WBPhenotype:0001952	27	56	2.1	4.3e-08	5.5e-07	M6	1	1
gonad development variant WBPhenotype:0000691	180	249	1.4	8.5e-10	1.7e-08	M12	2	1
gonad small WBPhenotype:0001957	7.8	35	4.5	3.9e-16	7.7e-15	M6	1	1
hermaphrodite reproductive system morphology variant WBPhenotype:0001335	320	437	1.4	1.1e-15	4.8e-14	M12	2	1
hermaphrodite sexual development variant WBPhenotype:0001022	24	36	1.5	0.0015	0.0056	M12	2	1
inhibitor of serotonin uptake variant WBPhenotype:0001598	3.7	8	2.2	0.011	0.043	M5	14	1
intestinal cell development variant WBPhenotype:0000705	11	18	1.7	0.0063	0.063	M3	3	1
L1 larval development variant WBPhenotype:0000751	1.7	6	3.6	0.0015	0.027	M4	7	1
large cytoplasmic granules early emb WBPhenotype:0001082	19	32	1.7	9e-05	0.00052	M12	2	1
male nervous system morphology variant WBPhenotype:0001358	6.7	14	2.1	0.0029	0.013	M5	14	1
meiosis defective early emb WBPhenotype:0001041	30	59	2	4.3e-11	1.2e-09	M12	2	1
mRNA levels increased WBPhenotype:0000136	27	45	1.7	0.00012	0.0026	M3	3	1
neurite morphology variant WBPhenotype:0001398	15	30	2	6.5e-05	0.001	M8	11	1
nuclei small WBPhenotype:0001792	16	62	3.8	2e-22	7.4e-21	M6	1	1
one cell arrest early emb WBPhenotype:0000040	21	32	1.5	0.0014	0.0055	M12	2	1
oocytes disorganized WBPhenotype:0001925	26	51	2	1.9e-10	4.6e-09	M12	2	1
organism ionizing radiation response variant WBPhenotype:0000686	30	41	1.4	0.0045	0.015	M12	2	1
organism oxidative stress resistant WBPhenotype:0001663	28	49	1.7	7.5e-07	7.8e-06	M12	2	1
oxidative stress response variant WBPhenotype:0000068	28	43	1.5	0.0014	0.02	M3	3	1
P lineages variant WBPhenotype:0000099	3.2	10	3.1	0.00027	0.0015	M5	14	1
pachytene progression during oogenesis variant WBPhenotype:0001946	27	97	3.6	1.3e-31	1.4e-29	M6	1	1
paraquat resistant WBPhenotype:0000461	0.95	3	3.2	0.015	0.094	M2	12	1
pattern protein expression variant WBPhenotype:0001408	110	146	1.3	9.3e-05	0.00052	M12	2	1
pigmentation variant WBPhenotype:0000521	80	111	1.4	9e-05	0.0025	M3	3	1
pleiotropic defects severe early emb WBPhenotype:0000270	12	66	5.5	1.5e-35	3.3e-33	M6	1	1
protein interaction variant WBPhenotype:0001369	57	92	1.6	1.6e-06	1.6e-05	M6	1	1
protein phosphorylation reduced WBPhenotype:0001351	24	31	1.3	0.025	0.068	M12	2	1
protruding vulva WBPhenotype:0000697	290	408	1.4	5e-19	1.1e-16	M12	2	1
Q neuroblast lineage migration variant WBPhenotype:0000469	22	29	1.3	0.024	0.065	M12	2	1
shortened life span WBPhenotype:0001171	170	190	1.1	0.0081	0.025	M12	2	1
sister cell division timing asynchrony reduced WBPhenotype:0002369	28	54	1.9	1.3e-09	2.4e-08	M12	2	1
sister chromatid segregation defective early emb WBPhenotype:0000772	1.2	23	19	3e-24	6.5e-22	M4	7	1
slow development WBPhenotype:0000674	50	73	1.5	2.5e-05	0.00016	M12	2	1
somatic transgene silencing variant WBPhenotype:0001595	37	60	1.6	1.4e-06	1.3e-05	M12	2	1
spindle defective early emb WBPhenotype:0000759	87	140	1.6	1.5e-12	5.4e-11	M12	2	1
spindle orientation variant WBPhenotype:0001681	36	55	1.5	3.6e-05	0.00022	M12	2	1
spindle position variant WBPhenotype:0002416	24	42	1.8	1.4e-06	1.3e-05	M12	2	1
spontaneous mutation rate increased WBPhenotype:0000228	16	29	1.8	0.0003	0.0051	M3	3	1
transgene expression increased WBPhenotype:0001236	380	432	1.1	0.001	0.0041	M12	2	1
transgene expression undetectable WBPhenotype:0001375	26	37	1.4	0.0019	0.0072	M12	2	1
tumorous germline WBPhenotype:0001038	33	48	1.4	0.00053	0.0023	M12	2	1
VPC competence variant WBPhenotype:0002017	110	137	1.3	9.1e-05	0.00052	M12	2	1
vulval cell induction increased WBPhenotype:0000218	81	115	1.4	1.7e-06	1.5e-05	M12	2	1
